# Supplementary material for: 3-(4-Methoxy­benz­yl)-2-methyl-1-phenyl­sulfonyl-1H-indole
Source: Acta Crystallogr Sect E Struct Rep Online. 2009 Mar 25;65(Pt 4):o847. doi: 10.1107/S1600536809010046 (PMC2968905; doi:10.1107/S1600536809010046)
Supplement: Supplementary file 1 [file e-65-0o847-sup1.cif]

##############################################################################
###                                                                        ###
###        Electronic paper (Acta Crystallographica Section E)             ###
###                                                                        ###
##############################################################################
#                                                                            #
# This CIF contains the data in a paper accepted for publication in Acta     #
# Crystallographica Section E. It conforms to the requirements of Notes      #
# for Authors for Section E, and has been peer reviewed under the auspices   #
# of the IUCr Commission on Journals.                                        #
#                                                                            #
# Full details of the Crystallographic Information File format               #
# are given in the paper "The Crystallographic Information File (CIF):       #
# a New Standard Archive File for Crystallography" by S. R. Hall, F. H.      #
# Allen and I. D. Brown [Acta Cryst. (1991), A47, 655-685].                  #
#                                                                            #
# The current version of the core CIF dictionary is obtainable from          #
# ftp://ftp.iucr.org/pub/cif_core.dic. The current version number is 2.4.    #
#                                                                            #
# Software is freely available for graphical display of the structure(s) in  #
# this CIF.  For information consult the CIF home page http://www.iucr.org/  #
# cif/home.html                                                              #
#                                                                            #
# This file may be used for bona fide research purposes within the           #
# scientific community so long as proper attribution is given to the journal # 
# article from which it was obtained.                                        #
#                                                                            #
##############################################################################
                                             
data_I
_audit_creation_method     SHELXL-97
_chemical_name_systematic
;
3-(4-Methoxybenzyl)-2-methyl-1-phenylsulfonyl-1<i>H</i>-indole
;
_chemical_name_common     ?
_chemical_formula_moiety     'C23 H21 N O3 S'
_chemical_formula_sum     'C23 H21 N O3 S'
_chemical_formula_iupac     'C23 H21 N O3 S'
_chemical_formula_weight     391.47
_chemical_melting_point     ?
_symmetry_cell_setting     triclinic
_symmetry_space_group_name_H-M     P-1
_symmetry_space_group_name_Hall     '-P 1'
loop_
    _symmetry_equiv_pos_as_xyz
    'x, y, z'
    '-x, -y, -z'
_cell_length_a     11.4366(4)
_cell_length_b     13.6021(5)
_cell_length_c     14.0001(5)
_cell_angle_alpha     74.1540(10)
_cell_angle_beta     67.773(2)
_cell_angle_gamma     88.848(2)
_cell_volume     1930.96(12)
_cell_formula_units_Z     4
_cell_measurement_reflns_used     10459
_cell_measurement_theta_min     1.6
_cell_measurement_theta_max     29.3
_cell_measurement_temperature     293(2)
_exptl_crystal_description     'Block'
_exptl_crystal_colour     'white'
_exptl_crystal_size_max     0.20
_exptl_crystal_size_mid     0.20
_exptl_crystal_size_min     0.18
_exptl_crystal_density_diffrn     1.347
_exptl_crystal_density_meas     ?
_exptl_crystal_density_method     'not measured'
_exptl_crystal_F_000     824
_exptl_absorpt_coefficient_mu     0.192
_exptl_absorpt_correction_type     'multi-scan'
_exptl_absorpt_process_details     '(SADABS; Sheldrick, 2001)'
_exptl_absorpt_correction_T_min     0.9626
_exptl_absorpt_correction_T_max     0.9699
_exptl_special_details
;
;
_diffrn_ambient_temperature     293(2)
_diffrn_radiation_type     MoK\a
_diffrn_radiation_wavelength     0.71073
_diffrn_radiation_source     'fine-focus sealed tube'
_diffrn_radiation_monochromator     graphite
_diffrn_measurement_device_type     'Bruker Kappa APEXII'
_diffrn_measurement_method     '\w and \f'
_diffrn_detector_area_resol_mean     ?
_diffrn_reflns_number     45568
_diffrn_reflns_av_R_equivalents     0.0286
_diffrn_reflns_av_sigmaI/netI     0.0259
_diffrn_reflns_theta_min     1.56
_diffrn_reflns_theta_max     29.28
_diffrn_reflns_theta_full     25.00
_diffrn_measured_fraction_theta_max     0.990
_diffrn_measured_fraction_theta_full     0.999
_diffrn_reflns_limit_h_min     -15
_diffrn_reflns_limit_h_max     15
_diffrn_reflns_limit_k_min     -18
_diffrn_reflns_limit_k_max     18
_diffrn_reflns_limit_l_min     -19
_diffrn_reflns_limit_l_max     19
_diffrn_standards_number     0
_diffrn_standards_interval_count     0
_diffrn_standards_interval_time     0
_diffrn_standards_decay_%     0
_refine_special_details
;
Refinement of <i>F</i>^2^ against ALL reflections. The weighted <i>R</i>-factor
<i>wR</i> and goodness of fit <i>S</i> are based on <i>F</i>^2^, conventional
<i>R</i>-factors <i>R</i> are based on <i>F</i>, with <i>F</i> set to zero for
negative <i>F</i>^2^. The threshold expression of <i>F</i>^2^ >
\s(<i>F</i>^2^) is used only for calculating <i>R</i>-factors(gt) <i>etc</i>.
and is not relevant to the choice of reflections for refinement.
<i>R</i>-factors based on <i>F</i>^2^ are statistically about twice as large
as those based on <i>F</i>, and <i>R</i>- factors based on ALL data will be
even larger.
;
_reflns_number_total     10459
_reflns_number_gt     7561
_reflns_threshold_expression     I>2\s(I)
_refine_ls_structure_factor_coef     Fsqd
_refine_ls_matrix_type     full
_refine_ls_R_factor_all     0.0663
_refine_ls_R_factor_gt     0.0425
_refine_ls_wR_factor_gt     0.1158
_refine_ls_wR_factor_ref     0.1400
_refine_ls_goodness_of_fit_ref     1.069
_refine_ls_restrained_S_all     1.069
_refine_ls_number_reflns     10459
_refine_ls_number_parameters     509
_refine_ls_number_restraints     0
_refine_ls_hydrogen_treatment     constr
_refine_ls_weighting_scheme     calc
_refine_ls_weighting_details
          'calc w=1/[\s^2^(Fo^2^)+(0.0656P)^2^+0.438P] where P=(Fo^2^+2Fc^2^)/3'
_atom_sites_solution_hydrogens     geom
_atom_sites_solution_primary     direct
_atom_sites_solution_secondary     difmap
_refine_ls_shift/su_max     0.017
_refine_ls_shift/su_mean     0.002
_refine_diff_density_max     0.260
_refine_diff_density_min     -0.292
_refine_ls_extinction_method     none
_refine_ls_extinction_coef     ?
loop_
    _atom_type_symbol
    _atom_type_description
    _atom_type_scat_dispersion_real
    _atom_type_scat_dispersion_imag
    _atom_type_scat_source
    'C' 'C' 0.0033 0.0016
                         'International Tables Vol C Tables 4.2.6.8 and 6.1.1.4'
    'H' 'H' 0.0000 0.0000
                         'International Tables Vol C Tables 4.2.6.8 and 6.1.1.4'
    'N' 'N' 0.0061 0.0033
                         'International Tables Vol C Tables 4.2.6.8 and 6.1.1.4'
    'O' 'O' 0.0106 0.0060
                         'International Tables Vol C Tables 4.2.6.8 and 6.1.1.4'
    'S' 'S' 0.1246 0.1234
                         'International Tables Vol C Tables 4.2.6.8 and 6.1.1.4'
_computing_data_collection     'APEX2 (Bruker, 2004)'
_computing_cell_refinement     'SAINT (Bruker, 2004)'
_computing_data_reduction     'SAINT (Bruker, 2004)'
_computing_structure_solution     'SHELXS97 (Sheldrick, 2008)'
_computing_structure_refinement     'SHELXL97 (Sheldrick, 2008)'
_computing_molecular_graphics     'ORTEP-3 (Farrugia, 1997)'
_computing_publication_material
                            'SHELXL97 (Sheldrick, 2008) and PLATON (Spek, 2009)'
loop_
    _atom_site_type_symbol
    _atom_site_label
    _atom_site_fract_x
    _atom_site_fract_y
    _atom_site_fract_z
    _atom_site_U_iso_or_equiv
    _atom_site_adp_type
    _atom_site_calc_flag
    _atom_site_refinement_flags
    _atom_site_occupancy
    _atom_site_disorder_assembly
    _atom_site_disorder_group
    N N1A -0.17038(13) 0.14863(11) 1.12497(11) 0.0443(3) Uani d . 1 . .
    C C2A -0.05288(16) 0.20836(13) 1.05543(14) 0.0466(4) Uani d . 1 . .
    C C3A -0.00977(16) 0.18342(13) 0.96228(13) 0.0454(4) Uani d . 1 . .
    C C4A -0.09665(15) 0.10399(12) 0.97011(13) 0.0424(3) Uani d . 1 . .
    C C5A -0.19475(15) 0.08125(12) 1.07183(13) 0.0405(3) Uani d . 1 . .
    C C6A -0.29250(17) 0.00611(13) 1.10475(14) 0.0480(4) Uani d . 1 . .
    H H6A -0.3569 -0.0088 1.1730 0.058 Uiso calc R 1 . .
    C C7A -0.2910(2) -0.04618(14) 1.03236(17) 0.0561(4) Uani d . 1 . .
    H H7A -0.3559 -0.0970 1.0521 0.067 Uiso calc R 1 . .
    C C8A -0.1947(2) -0.02427(15) 0.93107(17) 0.0604(5) Uani d . 1 . .
    H H8A -0.1958 -0.0607 0.8840 0.072 Uiso calc R 1 . .
    C C9A -0.09766(19) 0.05022(14) 0.89889(15) 0.0531(4) Uani d . 1 . .
    H H9A -0.0335 0.0646 0.8305 0.064 Uiso calc R 1 . .
    C C10A -0.17349(15) 0.03061(12) 1.31777(11) 0.0402(3) Uani d . 1 . .
    C C11A -0.06498(17) 0.05180(15) 1.33280(14) 0.0506(4) Uani d . 1 . .
    H H11A -0.0277 0.1187 1.3096 0.061 Uiso calc R 1 . .
    C C12A -0.0135(2) -0.02814(18) 1.38270(16) 0.0625(5) Uani d . 1 . .
    H H12A 0.0597 -0.0154 1.3932 0.075 Uiso calc R 1 . .
    C C13A -0.0695(2) -0.12693(18) 1.41720(16) 0.0658(6) Uani d . 1 . .
    H H13A -0.0340 -0.1804 1.4511 0.079 Uiso calc R 1 . .
    C C14A -0.1772(2) -0.14712(15) 1.40197(15) 0.0593(5) Uani d . 1 . .
    H H14A -0.2142 -0.2141 1.4254 0.071 Uiso calc R 1 . .
    C C15A -0.23062(16) -0.06838(13) 1.35205(13) 0.0463(4) Uani d . 1 . .
    H H15A -0.3037 -0.0815 1.3416 0.056 Uiso calc R 1 . .
    C C16A 0.0059(2) 0.28689(17) 1.08363(18) 0.0683(6) Uani d . 1 . .
    H H16A 0.0819 0.3200 1.0235 0.102 Uiso calc R 1 . .
    H H16B 0.0265 0.2544 1.1446 0.102 Uiso calc R 1 . .
    H H16C -0.0526 0.3370 1.1010 0.102 Uiso calc R 1 . .
    C C17A 0.11050(17) 0.22932(15) 0.86645(15) 0.0566(5) Uani d . 1 . .
    H H17A 0.1747 0.2425 0.8922 0.068 Uiso calc R 1 . .
    H H17B 0.1401 0.1792 0.8270 0.068 Uiso calc R 1 . .
    C C18A 0.09861(16) 0.32724(14) 0.79008(14) 0.0478(4) Uani d . 1 . .
    C C19A 0.02228(18) 0.32887(14) 0.73256(15) 0.0525(4) Uani d . 1 . .
    H H19A -0.0261 0.2692 0.7448 0.063 Uiso calc R 1 . .
    C C20A 0.01679(19) 0.41685(14) 0.65795(16) 0.0549(4) Uani d . 1 . .
    H H20A -0.0348 0.4162 0.6203 0.066 Uiso calc R 1 . .
    C C21A 0.08779(17) 0.50612(13) 0.63898(14) 0.0479(4) Uani d . 1 . .
    C C22A 0.15963(18) 0.50785(15) 0.69830(16) 0.0575(5) Uani d . 1 . .
    H H22A 0.2043 0.5685 0.6887 0.069 Uiso calc R 1 . .
    C C23A 0.16458(18) 0.41830(16) 0.77235(16) 0.0578(5) Uani d . 1 . .
    H H23A 0.2142 0.4197 0.8115 0.069 Uiso calc R 1 . .
    C C24A 0.1586(2) 0.67909(16) 0.5325(2) 0.0744(6) Uani d . 1 . .
    H H24A 0.2452 0.6634 0.5143 0.112 Uiso calc R 1 . .
    H H24B 0.1332 0.7072 0.5924 0.112 Uiso calc R 1 . .
    H H24C 0.1508 0.7282 0.4718 0.112 Uiso calc R 1 . .
    O O1A -0.37088(12) 0.09840(11) 1.28435(10) 0.0568(3) Uani d . 1 . .
    O O2A -0.21330(15) 0.22300(10) 1.27677(11) 0.0620(4) Uani d . 1 . .
    O O3A 0.07983(15) 0.58831(10) 0.56047(12) 0.0646(4) Uani d . 1 . .
    S S1A -0.24227(4) 0.13171(3) 1.25612(3) 0.04469(11) Uani d . 1 . .
    N N1B 0.69123(14) 0.70806(11) -0.13816(11) 0.0464(3) Uani d . 1 . .
    C C2B 0.57402(17) 0.73507(14) -0.06982(14) 0.0476(4) Uani d . 1 . .
    C C3B 0.52747(16) 0.65959(14) 0.02341(14) 0.0477(4) Uani d . 1 . .
    C C4B 0.61181(17) 0.58004(13) 0.01765(14) 0.0472(4) Uani d . 1 . .
    C C5B 0.71146(16) 0.60928(13) -0.08345(14) 0.0444(4) Uani d . 1 . .
    C C6B 0.80826(19) 0.54755(15) -0.11375(17) 0.0550(4) Uani d . 1 . .
    H H6B 0.8739 0.5672 -0.1815 0.066 Uiso calc R 1 . .
    C C7B 0.8031(2) 0.45559(16) -0.0391(2) 0.0670(6) Uani d . 1 . .
    H H7B 0.8668 0.4123 -0.0570 0.080 Uiso calc R 1 . .
    C C8B 0.7064(3) 0.42618(16) 0.0611(2) 0.0722(6) Uani d . 1 . .
    H H8B 0.7063 0.3637 0.1094 0.087 Uiso calc R 1 . .
    C C9B 0.6102(2) 0.48702(15) 0.09113(17) 0.0621(5) Uani d . 1 . .
    H H9B 0.5453 0.4666 0.1592 0.075 Uiso calc R 1 . .
    C C10B 0.68658(15) 0.69410(13) -0.32679(12) 0.0419(3) Uani d . 1 . .
    C C11B 0.57731(17) 0.72794(15) -0.33924(14) 0.0510(4) Uani d . 1 . .
    H H11B 0.5433 0.7846 -0.3174 0.061 Uiso calc R 1 . .
    C C12B 0.5192(2) 0.67717(18) -0.38412(18) 0.0658(5) Uani d . 1 . .
    H H12B 0.4453 0.6993 -0.3928 0.079 Uiso calc R 1 . .
    C C13B 0.5700(2) 0.59387(19) -0.41614(19) 0.0727(6) Uani d . 1 . .
    H H13B 0.5303 0.5595 -0.4463 0.087 Uiso calc R 1 . .
    C C14B 0.6788(2) 0.56071(18) -0.40416(18) 0.0699(6) Uani d . 1 . .
    H H14B 0.7123 0.5041 -0.4263 0.084 Uiso calc R 1 . .
    C C15B 0.73916(19) 0.61057(15) -0.35946(15) 0.0548(4) Uani d . 1 . .
    H H15B 0.8133 0.5885 -0.3515 0.066 Uiso calc R 1 . .
    C C16B 0.5195(2) 0.83354(18) -0.09892(18) 0.0675(6) Uani d . 1 . .
    H H16D 0.4443 0.8374 -0.0390 0.101 Uiso calc R 1 . .
    H H16E 0.4985 0.8370 -0.1599 0.101 Uiso calc R 1 . .
    H H16F 0.5806 0.8898 -0.1167 0.101 Uiso calc R 1 . .
    C C17B 0.40745(18) 0.65872(17) 0.11788(16) 0.0598(5) Uani d . 1 . .
    H H17C 0.3768 0.5881 0.1600 0.072 Uiso calc R 1 . .
    H H17D 0.3436 0.6879 0.0914 0.072 Uiso calc R 1 . .
    C C18B 0.42235(16) 0.71719(14) 0.19031(14) 0.0488(4) Uani d . 1 . .
    C C19B 0.35364(17) 0.79902(16) 0.20903(15) 0.0552(4) Uani d . 1 . .
    H H19B 0.2979 0.8195 0.1747 0.066 Uiso calc R 1 . .
    C C20B 0.36479(18) 0.85184(15) 0.27728(15) 0.0543(4) Uani d . 1 . .
    H H20B 0.3178 0.9073 0.2879 0.065 Uiso calc R 1 . .
    C C21B 0.44567(17) 0.82183(13) 0.32917(13) 0.0472(4) Uani d . 1 . .
    C C22B 0.51781(18) 0.74128(15) 0.30985(15) 0.0530(4) Uani d . 1 . .
    H H22B 0.5749 0.7221 0.3429 0.064 Uiso calc R 1 . .
    C C23B 0.50558(17) 0.68950(14) 0.24221(16) 0.0534(4) Uani d . 1 . .
    H H23B 0.5538 0.6348 0.2308 0.064 Uiso calc R 1 . .
    C C24B 0.3822(2) 0.94124(19) 0.43162(19) 0.0734(6) Uani d . 1 . .
    H H24D 0.2957 0.9115 0.4661 0.110 Uiso calc R 1 . .
    H H24E 0.3915 0.9970 0.3692 0.110 Uiso calc R 1 . .
    H H24F 0.4043 0.9663 0.4809 0.110 Uiso calc R 1 . .
    O O1B 0.88915(12) 0.73377(12) -0.29917(11) 0.0627(4) Uani d . 1 . .
    O O2B 0.73674(15) 0.86335(10) -0.29267(12) 0.0632(4) Uani d . 1 . .
    O O3B 0.46289(14) 0.86603(12) 0.40024(12) 0.0656(4) Uani d . 1 . .
    S S1B 0.76171(4) 0.75867(3) -0.26991(3) 0.04760(12) Uani d . 1 . .
loop_
    _atom_site_aniso_label
    _atom_site_aniso_U_11
    _atom_site_aniso_U_22
    _atom_site_aniso_U_33
    _atom_site_aniso_U_12
    _atom_site_aniso_U_13
    _atom_site_aniso_U_23
    N1A 0.0514(8) 0.0460(7) 0.0356(7) 0.0003(6) -0.0189(6) -0.0089(6)
    C2A 0.0511(9) 0.0450(9) 0.0435(9) 0.0003(7) -0.0261(7) -0.0011(7)
    C3A 0.0432(8) 0.0452(9) 0.0431(9) 0.0070(7) -0.0191(7) -0.0021(7)
    C4A 0.0449(8) 0.0406(8) 0.0411(8) 0.0119(7) -0.0190(7) -0.0080(6)
    C5A 0.0462(8) 0.0402(8) 0.0385(8) 0.0092(6) -0.0219(7) -0.0090(6)
    C6A 0.0493(9) 0.0460(9) 0.0466(9) 0.0026(7) -0.0198(7) -0.0081(7)
    C7A 0.0659(12) 0.0457(9) 0.0635(12) 0.0020(8) -0.0337(10) -0.0135(8)
    C8A 0.0823(14) 0.0525(10) 0.0584(11) 0.0132(10) -0.0346(11) -0.0247(9)
    C9A 0.0631(11) 0.0506(10) 0.0447(9) 0.0145(8) -0.0185(8) -0.0161(8)
    C10A 0.0430(8) 0.0478(9) 0.0277(7) 0.0072(7) -0.0109(6) -0.0120(6)
    C11A 0.0520(10) 0.0601(11) 0.0414(9) 0.0046(8) -0.0189(7) -0.0163(8)
    C12A 0.0565(11) 0.0848(15) 0.0520(11) 0.0137(10) -0.0292(9) -0.0171(10)
    C13A 0.0696(13) 0.0728(14) 0.0492(11) 0.0231(11) -0.0267(10) -0.0043(9)
    C14A 0.0681(12) 0.0515(10) 0.0433(9) 0.0059(9) -0.0136(9) -0.0016(8)
    C15A 0.0454(9) 0.0519(9) 0.0361(8) 0.0036(7) -0.0115(7) -0.0101(7)
    C16A 0.0794(14) 0.0687(13) 0.0589(12) -0.0191(11) -0.0371(11) -0.0049(10)
    C17A 0.0441(9) 0.0582(11) 0.0525(10) 0.0067(8) -0.0140(8) 0.0005(8)
    C18A 0.0403(8) 0.0527(10) 0.0405(8) 0.0029(7) -0.0101(7) -0.0058(7)
    C19A 0.0583(10) 0.0451(9) 0.0539(10) -0.0014(8) -0.0237(8) -0.0106(8)
    C20A 0.0641(11) 0.0538(10) 0.0548(10) 0.0045(9) -0.0321(9) -0.0147(8)
    C21A 0.0503(9) 0.0454(9) 0.0428(9) 0.0052(7) -0.0141(7) -0.0106(7)
    C22A 0.0549(10) 0.0527(10) 0.0586(11) -0.0101(8) -0.0213(9) -0.0064(8)
    C23A 0.0505(10) 0.0658(12) 0.0554(11) -0.0063(9) -0.0265(9) -0.0052(9)
    C24A 0.0725(14) 0.0504(11) 0.0785(15) -0.0012(10) -0.0214(12) 0.0043(10)
    O1A 0.0454(7) 0.0710(9) 0.0518(7) 0.0162(6) -0.0166(6) -0.0182(6)
    O2A 0.0857(10) 0.0498(7) 0.0597(8) 0.0162(7) -0.0311(7) -0.0263(6)
    O3A 0.0790(9) 0.0495(7) 0.0606(8) 0.0022(7) -0.0321(7) -0.0012(6)
    S1A 0.0505(2) 0.0463(2) 0.0390(2) 0.01163(17) -0.01780(17) -0.01493(16)
    N1B 0.0526(8) 0.0511(8) 0.0422(7) 0.0124(6) -0.0233(6) -0.0175(6)
    C2B 0.0517(9) 0.0569(10) 0.0483(9) 0.0147(8) -0.0282(8) -0.0251(8)
    C3B 0.0480(9) 0.0562(10) 0.0476(9) 0.0040(7) -0.0222(7) -0.0230(8)
    C4B 0.0534(9) 0.0468(9) 0.0490(9) 0.0009(7) -0.0256(8) -0.0173(7)
    C5B 0.0511(9) 0.0459(9) 0.0484(9) 0.0071(7) -0.0293(8) -0.0185(7)
    C6B 0.0573(10) 0.0612(11) 0.0608(11) 0.0167(9) -0.0310(9) -0.0287(9)
    C7B 0.0820(14) 0.0573(12) 0.0873(16) 0.0295(11) -0.0520(13) -0.0342(11)
    C8B 0.1045(18) 0.0479(11) 0.0780(15) 0.0154(11) -0.0527(14) -0.0150(10)
    C9B 0.0813(14) 0.0501(10) 0.0571(11) -0.0019(10) -0.0320(10) -0.0107(9)
    C10B 0.0437(8) 0.0461(8) 0.0327(7) 0.0005(7) -0.0122(6) -0.0100(6)
    C11B 0.0528(10) 0.0558(10) 0.0466(9) 0.0073(8) -0.0210(8) -0.0157(8)
    C12B 0.0623(12) 0.0802(14) 0.0649(13) 0.0040(10) -0.0337(10) -0.0230(11)
    C13B 0.0859(16) 0.0802(15) 0.0667(13) -0.0046(12) -0.0369(12) -0.0324(12)
    C14B 0.0872(16) 0.0659(13) 0.0640(13) 0.0103(11) -0.0261(12) -0.0352(11)
    C15B 0.0572(10) 0.0589(11) 0.0484(10) 0.0116(9) -0.0176(8) -0.0201(8)
    C16B 0.0811(14) 0.0768(14) 0.0602(12) 0.0369(12) -0.0388(11) -0.0296(11)
    C17B 0.0474(10) 0.0760(13) 0.0584(11) -0.0003(9) -0.0168(9) -0.0281(10)
    C18B 0.0410(8) 0.0593(10) 0.0421(9) 0.0012(7) -0.0108(7) -0.0157(8)
    C19B 0.0485(9) 0.0699(12) 0.0487(10) 0.0126(9) -0.0202(8) -0.0176(9)
    C20B 0.0525(10) 0.0555(10) 0.0496(10) 0.0127(8) -0.0139(8) -0.0156(8)
    C21B 0.0476(9) 0.0491(9) 0.0382(8) -0.0023(7) -0.0105(7) -0.0104(7)
    C22B 0.0511(10) 0.0589(11) 0.0530(10) 0.0079(8) -0.0243(8) -0.0163(8)
    C23B 0.0520(10) 0.0530(10) 0.0575(11) 0.0117(8) -0.0212(8) -0.0201(8)
    C24B 0.0702(13) 0.0791(15) 0.0656(13) 0.0018(11) -0.0072(11) -0.0397(12)
    O1B 0.0448(7) 0.0811(10) 0.0611(8) -0.0019(6) -0.0182(6) -0.0214(7)
    O2B 0.0816(10) 0.0444(7) 0.0637(8) -0.0023(6) -0.0316(7) -0.0104(6)
    O3B 0.0721(9) 0.0721(9) 0.0626(9) 0.0086(7) -0.0270(7) -0.0338(7)
    S1B 0.0492(2) 0.0500(2) 0.0440(2) -0.00122(18) -0.01884(18) -0.01247(18)
_geom_special_details
;
All e.s.d.'s (except the e.s.d. in the dihedral angle between two l.s. planes)
are estimated using the full covariance matrix. The cell e.s.d.'s are taken
into account individually in the estimation of e.s.d.'s in distances, angles
and torsion angles; correlations between e.s.d.'s in cell parameters are only
used when they are defined by crystal symmetry. An approximate (isotropic)
treatment of cell e.s.d.'s is used for estimating e.s.d.'s involving l.s.
planes.
;
loop_
    _geom_bond_atom_site_label_1
    _geom_bond_atom_site_label_2
    _geom_bond_site_symmetry_2
    _geom_bond_distance
    _geom_bond_publ_flag
    N1A C5A . 1.418(2) ?
    N1A C2A . 1.427(2) ?
    N1A S1A . 1.6538(14) ?
    C2A C3A . 1.344(2) ?
    C2A C16A . 1.487(3) ?
    C3A C4A . 1.436(2) ?
    C3A C17A . 1.504(2) ?
    C4A C9A . 1.392(2) ?
    C4A C5A . 1.395(2) ?
    C5A C6A . 1.381(2) ?
    C6A C7A . 1.383(3) ?
    C6A H6A . 0.9300 ?
    C7A C8A . 1.383(3) ?
    C7A H7A . 0.9300 ?
    C8A C9A . 1.371(3) ?
    C8A H8A . 0.9300 ?
    C9A H9A . 0.9300 ?
    C10A C11A . 1.383(2) ?
    C10A C15A . 1.384(2) ?
    C10A S1A . 1.7541(16) ?
    C11A C12A . 1.374(3) ?
    C11A H11A . 0.9300 ?
    C12A C13A . 1.377(3) ?
    C12A H12A . 0.9300 ?
    C13A C14A . 1.372(3) ?
    C13A H13A . 0.9300 ?
    C14A C15A . 1.377(3) ?
    C14A H14A . 0.9300 ?
    C15A H15A . 0.9300 ?
    C16A H16A . 0.9600 ?
    C16A H16B . 0.9600 ?
    C16A H16C . 0.9600 ?
    C17A C18A . 1.504(2) ?
    C17A H17A . 0.9700 ?
    C17A H17B . 0.9700 ?
    C18A C23A . 1.376(3) ?
    C18A C19A . 1.390(2) ?
    C19A C20A . 1.375(3) ?
    C19A H19A . 0.9300 ?
    C20A C21A . 1.380(3) ?
    C20A H20A . 0.9300 ?
    C21A O3A . 1.366(2) ?
    C21A C22A . 1.376(3) ?
    C22A C23A . 1.383(3) ?
    C22A H22A . 0.9300 ?
    C23A H23A . 0.9300 ?
    C24A O3A . 1.415(3) ?
    C24A H24A . 0.9600 ?
    C24A H24B . 0.9600 ?
    C24A H24C . 0.9600 ?
    O1A S1A . 1.4192(14) ?
    O2A S1A . 1.4213(14) ?
    N1B C5B . 1.416(2) ?
    N1B C2B . 1.432(2) ?
    N1B S1B . 1.6522(15) ?
    C2B C3B . 1.344(3) ?
    C2B C16B . 1.486(3) ?
    C3B C4B . 1.433(2) ?
    C3B C17B . 1.501(3) ?
    C4B C9B . 1.391(3) ?
    C4B C5B . 1.397(3) ?
    C5B C6B . 1.383(2) ?
    C6B C7B . 1.379(3) ?
    C6B H6B . 0.9300 ?
    C7B C8B . 1.374(4) ?
    C7B H7B . 0.9300 ?
    C8B C9B . 1.370(3) ?
    C8B H8B . 0.9300 ?
    C9B H9B . 0.9300 ?
    C10B C11B . 1.379(2) ?
    C10B C15B . 1.382(2) ?
    C10B S1B . 1.7531(17) ?
    C11B C12B . 1.373(3) ?
    C11B H11B . 0.9300 ?
    C12B C13B . 1.370(3) ?
    C12B H12B . 0.9300 ?
    C13B C14B . 1.368(3) ?
    C13B H13B . 0.9300 ?
    C14B C15B . 1.381(3) ?
    C14B H14B . 0.9300 ?
    C15B H15B . 0.9300 ?
    C16B H16D . 0.9600 ?
    C16B H16E . 0.9600 ?
    C16B H16F . 0.9600 ?
    C17B C18B . 1.506(3) ?
    C17B H17C . 0.9700 ?
    C17B H17D . 0.9700 ?
    C18B C19B . 1.376(3) ?
    C18B C23B . 1.391(3) ?
    C19B C20B . 1.384(3) ?
    C19B H19B . 0.9300 ?
    C20B C21B . 1.372(3) ?
    C20B H20B . 0.9300 ?
    C21B O3B . 1.367(2) ?
    C21B C22B . 1.382(3) ?
    C22B C23B . 1.372(3) ?
    C22B H22B . 0.9300 ?
    C23B H23B . 0.9300 ?
    C24B O3B . 1.412(3) ?
    C24B H24D . 0.9600 ?
    C24B H24E . 0.9600 ?
    C24B H24F . 0.9600 ?
    O1B S1B . 1.4181(14) ?
    O2B S1B . 1.4197(14) ?
loop_
    _geom_angle_atom_site_label_1
    _geom_angle_atom_site_label_2
    _geom_angle_atom_site_label_3
    _geom_angle_site_symmetry_1
    _geom_angle_site_symmetry_3
    _geom_angle
    _geom_angle_publ_flag
    C5A N1A C2A . . 107.88(13) ?
    C5A N1A S1A . . 123.21(11) ?
    C2A N1A S1A . . 126.23(12) ?
    C3A C2A N1A . . 108.60(15) ?
    C3A C2A C16A . . 127.44(17) ?
    N1A C2A C16A . . 123.93(17) ?
    C2A C3A C4A . . 108.57(15) ?
    C2A C3A C17A . . 125.91(17) ?
    C4A C3A C17A . . 125.51(16) ?
    C9A C4A C5A . . 119.20(16) ?
    C9A C4A C3A . . 132.64(16) ?
    C5A C4A C3A . . 108.16(15) ?
    C6A C5A C4A . . 122.07(16) ?
    C6A C5A N1A . . 131.23(15) ?
    C4A C5A N1A . . 106.70(14) ?
    C5A C6A C7A . . 117.48(17) ?
    C5A C6A H6A . . 121.3 ?
    C7A C6A H6A . . 121.3 ?
    C6A C7A C8A . . 121.15(18) ?
    C6A C7A H7A . . 119.4 ?
    C8A C7A H7A . . 119.4 ?
    C9A C8A C7A . . 121.13(18) ?
    C9A C8A H8A . . 119.4 ?
    C7A C8A H8A . . 119.4 ?
    C8A C9A C4A . . 118.97(17) ?
    C8A C9A H9A . . 120.5 ?
    C4A C9A H9A . . 120.5 ?
    C11A C10A C15A . . 121.56(16) ?
    C11A C10A S1A . . 119.34(13) ?
    C15A C10A S1A . . 119.10(13) ?
    C12A C11A C10A . . 118.55(18) ?
    C12A C11A H11A . . 120.7 ?
    C10A C11A H11A . . 120.7 ?
    C11A C12A C13A . . 120.43(19) ?
    C11A C12A H12A . . 119.8 ?
    C13A C12A H12A . . 119.8 ?
    C14A C13A C12A . . 120.55(19) ?
    C14A C13A H13A . . 119.7 ?
    C12A C13A H13A . . 119.7 ?
    C13A C14A C15A . . 120.16(19) ?
    C13A C14A H14A . . 119.9 ?
    C15A C14A H14A . . 119.9 ?
    C14A C15A C10A . . 118.75(17) ?
    C14A C15A H15A . . 120.6 ?
    C10A C15A H15A . . 120.6 ?
    C2A C16A H16A . . 109.5 ?
    C2A C16A H16B . . 109.5 ?
    H16A C16A H16B . . 109.5 ?
    C2A C16A H16C . . 109.5 ?
    H16A C16A H16C . . 109.5 ?
    H16B C16A H16C . . 109.5 ?
    C18A C17A C3A . . 115.02(15) ?
    C18A C17A H17A . . 108.5 ?
    C3A C17A H17A . . 108.5 ?
    C18A C17A H17B . . 108.5 ?
    C3A C17A H17B . . 108.5 ?
    H17A C17A H17B . . 107.5 ?
    C23A C18A C19A . . 117.21(16) ?
    C23A C18A C17A . . 121.64(17) ?
    C19A C18A C17A . . 121.14(17) ?
    C20A C19A C18A . . 121.41(17) ?
    C20A C19A H19A . . 119.3 ?
    C18A C19A H19A . . 119.3 ?
    C19A C20A C21A . . 120.03(17) ?
    C19A C20A H20A . . 120.0 ?
    C21A C20A H20A . . 120.0 ?
    O3A C21A C22A . . 124.57(17) ?
    O3A C21A C20A . . 115.69(16) ?
    C22A C21A C20A . . 119.73(17) ?
    C21A C22A C23A . . 119.22(18) ?
    C21A C22A H22A . . 120.4 ?
    C23A C22A H22A . . 120.4 ?
    C18A C23A C22A . . 122.29(18) ?
    C18A C23A H23A . . 118.9 ?
    C22A C23A H23A . . 118.9 ?
    O3A C24A H24A . . 109.5 ?
    O3A C24A H24B . . 109.5 ?
    H24A C24A H24B . . 109.5 ?
    O3A C24A H24C . . 109.5 ?
    H24A C24A H24C . . 109.5 ?
    H24B C24A H24C . . 109.5 ?
    C21A O3A C24A . . 117.59(16) ?
    O1A S1A O2A . . 119.34(9) ?
    O1A S1A N1A . . 106.26(8) ?
    O2A S1A N1A . . 107.20(8) ?
    O1A S1A C10A . . 108.19(8) ?
    O2A S1A C10A . . 108.93(8) ?
    N1A S1A C10A . . 106.17(7) ?
    C5B N1B C2B . . 107.57(14) ?
    C5B N1B S1B . . 123.08(12) ?
    C2B N1B S1B . . 125.78(12) ?
    C3B C2B N1B . . 108.71(15) ?
    C3B C2B C16B . . 127.32(17) ?
    N1B C2B C16B . . 123.92(17) ?
    C2B C3B C4B . . 108.57(16) ?
    C2B C3B C17B . . 125.76(17) ?
    C4B C3B C17B . . 125.67(17) ?
    C9B C4B C5B . . 119.45(17) ?
    C9B C4B C3B . . 132.38(18) ?
    C5B C4B C3B . . 108.17(15) ?
    C6B C5B C4B . . 121.90(17) ?
    C6B C5B N1B . . 131.17(17) ?
    C4B C5B N1B . . 106.90(14) ?
    C7B C6B C5B . . 117.0(2) ?
    C7B C6B H6B . . 121.5 ?
    C5B C6B H6B . . 121.5 ?
    C8B C7B C6B . . 121.8(2) ?
    C8B C7B H7B . . 119.1 ?
    C6B C7B H7B . . 119.1 ?
    C9B C8B C7B . . 121.3(2) ?
    C9B C8B H8B . . 119.4 ?
    C7B C8B H8B . . 119.4 ?
    C8B C9B C4B . . 118.5(2) ?
    C8B C9B H9B . . 120.7 ?
    C4B C9B H9B . . 120.7 ?
    C11B C10B C15B . . 121.21(17) ?
    C11B C10B S1B . . 119.68(13) ?
    C15B C10B S1B . . 119.10(14) ?
    C12B C11B C10B . . 119.37(18) ?
    C12B C11B H11B . . 120.3 ?
    C10B C11B H11B . . 120.3 ?
    C13B C12B C11B . . 119.9(2) ?
    C13B C12B H12B . . 120.1 ?
    C11B C12B H12B . . 120.1 ?
    C14B C13B C12B . . 120.6(2) ?
    C14B C13B H13B . . 119.7 ?
    C12B C13B H13B . . 119.7 ?
    C13B C14B C15B . . 120.6(2) ?
    C13B C14B H14B . . 119.7 ?
    C15B C14B H14B . . 119.7 ?
    C14B C15B C10B . . 118.32(19) ?
    C14B C15B H15B . . 120.8 ?
    C10B C15B H15B . . 120.8 ?
    C2B C16B H16D . . 109.5 ?
    C2B C16B H16E . . 109.5 ?
    H16D C16B H16E . . 109.5 ?
    C2B C16B H16F . . 109.5 ?
    H16D C16B H16F . . 109.5 ?
    H16E C16B H16F . . 109.5 ?
    C3B C17B C18B . . 113.98(15) ?
    C3B C17B H17C . . 108.8 ?
    C18B C17B H17C . . 108.8 ?
    C3B C17B H17D . . 108.8 ?
    C18B C17B H17D . . 108.8 ?
    H17C C17B H17D . . 107.7 ?
    C19B C18B C23B . . 117.28(17) ?
    C19B C18B C17B . . 121.71(17) ?
    C23B C18B C17B . . 121.01(17) ?
    C18B C19B C20B . . 122.09(17) ?
    C18B C19B H19B . . 119.0 ?
    C20B C19B H19B . . 119.0 ?
    C21B C20B C19B . . 119.55(17) ?
    C21B C20B H20B . . 120.2 ?
    C19B C20B H20B . . 120.2 ?
    O3B C21B C20B . . 125.15(17) ?
    O3B C21B C22B . . 115.42(16) ?
    C20B C21B C22B . . 119.43(17) ?
    C23B C22B C21B . . 120.35(17) ?
    C23B C22B H22B . . 119.8 ?
    C21B C22B H22B . . 119.8 ?
    C22B C23B C18B . . 121.26(17) ?
    C22B C23B H23B . . 119.4 ?
    C18B C23B H23B . . 119.4 ?
    O3B C24B H24D . . 109.5 ?
    O3B C24B H24E . . 109.5 ?
    H24D C24B H24E . . 109.5 ?
    O3B C24B H24F . . 109.5 ?
    H24D C24B H24F . . 109.5 ?
    H24E C24B H24F . . 109.5 ?
    C21B O3B C24B . . 117.74(17) ?
    O1B S1B O2B . . 119.31(9) ?
    O1B S1B N1B . . 106.45(8) ?
    O2B S1B N1B . . 106.90(8) ?
    O1B S1B C10B . . 108.35(8) ?
    O2B S1B C10B . . 109.11(8) ?
    N1B S1B C10B . . 105.93(7) ?
loop_
    _geom_torsion_atom_site_label_1
    _geom_torsion_atom_site_label_2
    _geom_torsion_atom_site_label_3
    _geom_torsion_atom_site_label_4
    _geom_torsion_site_symmetry_1
    _geom_torsion_site_symmetry_2
    _geom_torsion_site_symmetry_3
    _geom_torsion_site_symmetry_4
    _geom_torsion
    _geom_torsion_publ_flag
    C5A N1A C2A C3A . . . . 2.93(18) ?
    S1A N1A C2A C3A . . . . 164.68(12) ?
    C5A N1A C2A C16A . . . . -179.01(16) ?
    S1A N1A C2A C16A . . . . -17.3(2) ?
    N1A C2A C3A C4A . . . . -1.80(18) ?
    C16A C2A C3A C4A . . . . -179.77(17) ?
    N1A C2A C3A C17A . . . . 179.27(15) ?
    C16A C2A C3A C17A . . . . 1.3(3) ?
    C2A C3A C4A C9A . . . . -179.35(17) ?
    C17A C3A C4A C9A . . . . -0.4(3) ?
    C2A C3A C4A C5A . . . . -0.01(18) ?
    C17A C3A C4A C5A . . . . 178.93(15) ?
    C9A C4A C5A C6A . . . . 0.7(2) ?
    C3A C4A C5A C6A . . . . -178.74(14) ?
    C9A C4A C5A N1A . . . . -178.75(14) ?
    C3A C4A C5A N1A . . . . 1.80(17) ?
    C2A N1A C5A C6A . . . . 177.74(16) ?
    S1A N1A C5A C6A . . . . 15.3(2) ?
    C2A N1A C5A C4A . . . . -2.87(17) ?
    S1A N1A C5A C4A . . . . -165.29(11) ?
    C4A C5A C6A C7A . . . . -0.6(2) ?
    N1A C5A C6A C7A . . . . 178.69(16) ?
    C5A C6A C7A C8A . . . . 0.4(3) ?
    C6A C7A C8A C9A . . . . -0.2(3) ?
    C7A C8A C9A C4A . . . . 0.3(3) ?
    C5A C4A C9A C8A . . . . -0.5(2) ?
    C3A C4A C9A C8A . . . . 178.78(17) ?
    C15A C10A C11A C12A . . . . 0.2(2) ?
    S1A C10A C11A C12A . . . . 179.03(14) ?
    C10A C11A C12A C13A . . . . -0.3(3) ?
    C11A C12A C13A C14A . . . . 0.2(3) ?
    C12A C13A C14A C15A . . . . -0.1(3) ?
    C13A C14A C15A C10A . . . . 0.1(3) ?
    C11A C10A C15A C14A . . . . -0.2(2) ?
    S1A C10A C15A C14A . . . . -178.95(13) ?
    C2A C3A C17A C18A . . . . -85.4(2) ?
    C4A C3A C17A C18A . . . . 95.9(2) ?
    C3A C17A C18A C23A . . . . 116.8(2) ?
    C3A C17A C18A C19A . . . . -64.6(2) ?
    C23A C18A C19A C20A . . . . 2.5(3) ?
    C17A C18A C19A C20A . . . . -176.14(18) ?
    C18A C19A C20A C21A . . . . -0.1(3) ?
    C19A C20A C21A O3A . . . . 177.53(17) ?
    C19A C20A C21A C22A . . . . -2.8(3) ?
    O3A C21A C22A C23A . . . . -177.08(18) ?
    C20A C21A C22A C23A . . . . 3.3(3) ?
    C19A C18A C23A C22A . . . . -2.0(3) ?
    C17A C18A C23A C22A . . . . 176.63(18) ?
    C21A C22A C23A C18A . . . . -0.9(3) ?
    C22A C21A O3A C24A . . . . 5.2(3) ?
    C20A C21A O3A C24A . . . . -175.18(18) ?
    C5A N1A S1A O1A . . . . -40.19(15) ?
    C2A N1A S1A O1A . . . . 160.69(14) ?
    C5A N1A S1A O2A . . . . -168.85(13) ?
    C2A N1A S1A O2A . . . . 32.03(16) ?
    C5A N1A S1A C10A . . . . 74.84(14) ?
    C2A N1A S1A C10A . . . . -84.28(15) ?
    C11A C10A S1A O1A . . . . -159.14(13) ?
    C15A C10A S1A O1A . . . . 19.67(15) ?
    C11A C10A S1A O2A . . . . -27.99(15) ?
    C15A C10A S1A O2A . . . . 150.82(13) ?
    C11A C10A S1A N1A . . . . 87.15(14) ?
    C15A C10A S1A N1A . . . . -94.04(13) ?
    C5B N1B C2B C3B . . . . 2.57(18) ?
    S1B N1B C2B C3B . . . . 161.65(12) ?
    C5B N1B C2B C16B . . . . -179.91(16) ?
    S1B N1B C2B C16B . . . . -20.8(2) ?
    N1B C2B C3B C4B . . . . -1.20(19) ?
    C16B C2B C3B C4B . . . . -178.62(17) ?
    N1B C2B C3B C17B . . . . 178.69(15) ?
    C16B C2B C3B C17B . . . . 1.3(3) ?
    C2B C3B C4B C9B . . . . 178.77(19) ?
    C17B C3B C4B C9B . . . . -1.1(3) ?
    C2B C3B C4B C5B . . . . -0.62(19) ?
    C17B C3B C4B C5B . . . . 179.49(16) ?
    C9B C4B C5B C6B . . . . 1.1(3) ?
    C3B C4B C5B C6B . . . . -179.45(15) ?
    C9B C4B C5B N1B . . . . -177.29(15) ?
    C3B C4B C5B N1B . . . . 2.18(18) ?
    C2B N1B C5B C6B . . . . 178.96(17) ?
    S1B N1B C5B C6B . . . . 19.2(3) ?
    C2B N1B C5B C4B . . . . -2.89(18) ?
    S1B N1B C5B C4B . . . . -162.66(12) ?
    C4B C5B C6B C7B . . . . -0.6(3) ?
    N1B C5B C6B C7B . . . . 177.29(17) ?
    C5B C6B C7B C8B . . . . -0.1(3) ?
    C6B C7B C8B C9B . . . . 0.3(4) ?
    C7B C8B C9B C4B . . . . 0.1(3) ?
    C5B C4B C9B C8B . . . . -0.8(3) ?
    C3B C4B C9B C8B . . . . 179.87(19) ?
    C15B C10B C11B C12B . . . . 0.5(3) ?
    S1B C10B C11B C12B . . . . 179.83(15) ?
    C10B C11B C12B C13B . . . . -0.1(3) ?
    C11B C12B C13B C14B . . . . -0.2(4) ?
    C12B C13B C14B C15B . . . . 0.1(4) ?
    C13B C14B C15B C10B . . . . 0.4(3) ?
    C11B C10B C15B C14B . . . . -0.7(3) ?
    S1B C10B C15B C14B . . . . -179.95(15) ?
    C2B C3B C17B C18B . . . . -82.4(2) ?
    C4B C3B C17B C18B . . . . 97.4(2) ?
    C3B C17B C18B C19B . . . . 120.4(2) ?
    C3B C17B C18B C23B . . . . -60.4(3) ?
    C23B C18B C19B C20B . . . . -0.6(3) ?
    C17B C18B C19B C20B . . . . 178.61(17) ?
    C18B C19B C20B C21B . . . . -0.6(3) ?
    C19B C20B C21B O3B . . . . -178.41(17) ?
    C19B C20B C21B C22B . . . . 2.0(3) ?
    O3B C21B C22B C23B . . . . 178.21(17) ?
    C20B C21B C22B C23B . . . . -2.2(3) ?
    C21B C22B C23B C18B . . . . 0.9(3) ?
    C19B C18B C23B C22B . . . . 0.5(3) ?
    C17B C18B C23B C22B . . . . -178.77(18) ?
    C20B C21B O3B C24B . . . . 7.0(3) ?
    C22B C21B O3B C24B . . . . -173.44(18) ?
    C5B N1B S1B O1B . . . . -41.21(15) ?
    C2B N1B S1B O1B . . . . 162.76(14) ?
    C5B N1B S1B O2B . . . . -169.76(13) ?
    C2B N1B S1B O2B . . . . 34.21(17) ?
    C5B N1B S1B C10B . . . . 73.98(15) ?
    C2B N1B S1B C10B . . . . -82.05(15) ?
    C11B C10B S1B O1B . . . . -160.15(14) ?
    C15B C10B S1B O1B . . . . 19.15(16) ?
    C11B C10B S1B O2B . . . . -28.80(16) ?
    C15B C10B S1B O2B . . . . 150.50(14) ?
    C11B C10B S1B N1B . . . . 85.96(15) ?
    C15B C10B S1B N1B . . . . -94.74(15) ?
loop_
    _geom_hbond_atom_site_label_D
    _geom_hbond_atom_site_label_H
    _geom_hbond_atom_site_label_A
    _geom_hbond_site_symmetry_A
    _geom_hbond_distance_DH
    _geom_hbond_distance_HA
    _geom_hbond_distance_DA
    _geom_hbond_angle_DHA
    C11A H11A O1B 2_666 0.93 2.52 3.397(2) 157.4
    C11B H11B O1A 2_566 0.93 2.49 3.337(2) 150.8
    C15A H15A O3B 1_446 0.93 2.53 3.398(2) 155.2
data_global
_journal_date_recd_electronic     2009-03-13
_journal_date_accepted     2009-03-18
_journal_name_full     'Acta Crystallographica, Section E'
_journal_year     2009
_journal_volume     65
_journal_issue      4
_journal_page_first     o847
_journal_page_last     o847
_journal_paper_category     QO
_journal_coeditor_code     BT2902
_publ_contact_author_name     'Ponnuswamy M.N.'
_publ_contact_author_address
;
Centre of Advanced Study in Crystallography and Biophysics,
University of Madras,
Guindy Campus,
Chennai-600 025, India
;
_publ_contact_author_email     'mnpsy2004@yahoo.com'
_publ_contact_author_fax     '+91 44 2230 0122'
_publ_contact_author_phone     '91 44 2235 1367'
_publ_section_title
;
3-(4-Methoxybenzyl)-2-methyl-1-phenylsulfonyl-1<i>H</i>-indole
;
loop_
    _publ_author_name
    _publ_author_footnote
    _publ_author_address
    'Kavitha, T.' .
;
Centre of Advanced Study in Crystallography and Biophysics,
University of Madras, Guindy Campus, Chennai 600 025, India
;
    'Thenmozhi, M.' .
;
Centre of Advanced Study in Crystallography and Biophysics,
University of Madras, Guindy Campus, Chennai 600 025, India
;
    'Dhayalan, V.' .
;
Department of Organic Chemistry,
University of Madras,
Guindy Campus, Chennai 600 025,
India
;
    'Mohanakrishnan, A. K.' .
;
Department of Organic Chemistry,
University of Madras,
Guindy Campus, Chennai 600 025,
India
;
    'Ponnuswamy, M. N.' .
;
Centre of Advanced Study in Crystallography and Biophysics,
University of Madras, Guindy Campus, Chennai 600 025, India
;
