# Supplementary material for: 3-(4-Methoxy­benz­yl)-2-methyl-1-phenyl­sulfonyl-1H-indole
Source: Acta Crystallogr Sect E Struct Rep Online. 2009 Mar 25;65(Pt 4):o847. doi: 10.1107/S1600536809010046 (PMC2968905; doi:10.1107/S1600536809010046)
Supplement: Supplementary file 2 [file e-65-0o847-Isup2.hkl]

#
# h,k,l, Fc-squared, Fo-squared, sigma(Fo-squared) and status flag
#
data_I
_shelx_title ' vdt2 in P -1'
_shelx_refln_list_code          4
_shelx_F_calc_maximum      199.34
_exptl_crystal_F_000       824.00
_reflns_d_resolution_high  0.7266
 
loop_
 _symmetry_equiv_pos_as_xyz
 'x, y, z'
 '-x, -y, -z'
 
_cell_length_a    11.4366
_cell_length_b    13.6021
_cell_length_c    14.0001
_cell_angle_alpha  74.154
_cell_angle_beta   67.773
_cell_angle_gamma  88.848
 
_shelx_F_squared_multiplier     1.000
 
loop_
 _refln_index_h
 _refln_index_k
 _refln_index_l
 _refln_F_squared_calc
 _refln_F_squared_meas
 _refln_F_squared_sigma
 _refln_observed_status
   1   0   0       45.84       21.28      2.73 o
   2   0   0      481.62      436.68      3.96 o
   3   0   0      971.14      935.28      8.61 o
   4   0   0     1391.90     1305.04     11.95 o
   5   0   0      186.67      177.31      2.35 o
   6   0   0      320.49      323.85      3.90 o
   7   0   0       46.66       40.25      1.51 o
   8   0   0       65.98       58.50      1.99 o
   9   0   0        9.08        7.03      1.47 o
  10   0   0       39.02       35.60      2.56 o
  11   0   0       22.93       29.67      2.64 o
  12   0   0       80.63       94.93      4.19 o
  13   0   0       20.77       28.83      3.10 o
  14   0   0       11.03       12.07      2.84 o
 -14   1   0        0.19       -0.28      2.59 o
 -13   1   0       50.61       46.84      3.54 o
 -12   1   0       24.43       26.21      2.88 o
 -11   1   0      144.08      148.06      4.93 o
 -10   1   0        1.68        1.62      1.82 o
  -9   1   0       10.67       11.18      1.45 o
  -8   1   0       26.77       27.55      1.12 o
  -7   1   0      342.62      345.61      5.05 o
  -6   1   0     2011.19     2065.05     21.06 o
  -5   1   0     1185.49     1245.18     12.26 o
  -4   1   0     1233.75     1270.33     13.61 o
  -3   1   0      104.31      102.68      2.29 o
  -2   1   0      619.29      641.09      6.54 o
  -1   1   0     2078.51     1658.09     31.84 o
   0   1   0      803.29       -0.22      0.22 o
   1   1   0       82.53       81.41      2.91 o
   2   1   0     1447.86     1475.70     20.35 o
   3   1   0      577.07      536.47      6.16 o
   4   1   0       42.47       31.76      1.04 o
   5   1   0      131.44      124.31      2.23 o
   6   1   0      670.82      748.96     10.44 o
   7   1   0      149.07      152.23      3.25 o
   8   1   0      130.56      118.74      3.08 o
   9   1   0        6.91        6.50      1.47 o
  10   1   0      173.33      158.49      4.64 o
  11   1   0       14.63       18.58      2.82 o
  12   1   0        1.72        1.64      2.15 o
  13   1   0       16.31       13.69      2.65 o
  14   1   0        0.01       -2.53      2.75 o
 -14   2   0       10.58       11.20      3.00 o
 -13   2   0        1.21        2.26      2.47 o
 -12   2   0       57.28       58.65      3.57 o
 -11   2   0       67.12       58.11      3.34 o
 -10   2   0       97.58      111.53      2.72 o
  -9   2   0     1016.36     1004.87     11.83 o
  -8   2   0       28.43       28.73      1.27 o
  -7   2   0       74.00       92.78      2.02 o
  -6   2   0       72.28       77.05      1.80 o
  -5   2   0        8.50       17.97      1.04 o
  -4   2   0      781.55      780.07      8.69 o
  -3   2   0       18.53       38.21      1.20 o
  -2   2   0      444.99      476.44      4.68 o
  -1   2   0     1382.30     1439.73     12.73 o
   0   2   0     1820.49     1959.67     16.93 o
   1   2   0    17397.34    18557.92    488.29 o
   2   2   0     7785.93     8406.24    125.83 o
   3   2   0     2607.90     2757.14     34.62 o
   4   2   0     1974.57     1947.56     19.91 o
   5   2   0      329.23      344.04      4.03 o
   6   2   0      168.41      173.66      2.60 o
   7   2   0       18.70       19.48      1.35 o
   8   2   0      535.91      537.41      8.27 o
   9   2   0       52.88       59.87      2.47 o
  10   2   0        5.80        6.52      1.91 o
  11   2   0      174.19      189.12      5.27 o
  12   2   0        1.56        1.38      2.33 o
  13   2   0       31.35       32.90      3.37 o
  14   2   0       21.48       28.79      3.58 o
 -14   3   0        2.52       -2.74      2.74 o
 -13   3   0       52.87       61.06      4.45 o
 -12   3   0        1.47       -0.60      2.25 o
 -11   3   0       26.82       24.74      2.13 o
 -10   3   0      213.44      225.17      4.04 o
  -9   3   0       49.33       44.65      2.06 o
  -8   3   0      163.36      168.58      2.99 o
  -7   3   0     1908.59     2000.17     21.72 o
  -6   3   0      253.55      274.37      3.89 o
  -5   3   0     1132.87     1115.26     13.17 o
  -4   3   0       71.18       63.31      1.64 o
  -3   3   0      162.79      184.87      2.09 o
  -2   3   0      269.53      230.59      2.53 o
  -1   3   0     2918.03     2914.70     30.39 o
   0   3   0      137.16      134.82      1.50 o
   1   3   0     1341.58     1337.46     20.61 o
   2   3   0     3211.88     3412.31     51.28 o
   3   3   0     3050.00     3215.68     43.59 o
   4   3   0       47.53       59.22      1.52 o
   5   3   0       96.77      138.23      2.26 o
   6   3   0       26.27       16.57      0.93 o
   7   3   0       29.41       23.84      1.24 o
   8   3   0      737.70      710.29     11.20 o
   9   3   0        0.63       -0.75      1.42 o
  10   3   0      285.57      278.79      6.02 o
  11   3   0       22.36       15.40      2.45 o
  12   3   0       12.59       14.19      2.60 o
  13   3   0        4.94        4.13      2.56 o
  14   3   0        8.72        9.72      3.17 o
 -14   4   0       14.48       12.41      3.12 o
 -13   4   0        9.58        6.11      2.69 o
 -12   4   0        1.08       -0.49      1.77 o
 -11   4   0       17.09       14.19      1.81 o
 -10   4   0      257.11      254.94      4.55 o
  -9   4   0      176.65      162.05      3.39 o
  -8   4   0      380.64      359.38      5.52 o
  -7   4   0      328.78      318.04      4.67 o
  -6   4   0       47.95       61.43      1.90 o
  -5   4   0      918.03      948.16     10.07 o
  -4   4   0       60.90       54.66      1.28 o
  -3   4   0      391.13      374.03      4.15 o
  -2   4   0      104.97      110.16      1.68 o
  -1   4   0      733.64      784.56      8.25 o
   0   4   0       29.07       33.72      0.85 o
   1   4   0      324.28      338.84      5.08 o
   2   4   0      117.08      129.96      3.54 o
   3   4   0        3.09        1.11      0.51 o
   4   4   0     1064.53     1144.70     16.10 o
   5   4   0      196.21      212.38      3.42 o
   6   4   0      125.21      109.20      2.44 o
   7   4   0       74.82       73.17      2.04 o
   8   4   0       33.07       36.56      1.89 o
   9   4   0       19.61       17.63      1.79 o
  10   4   0        1.48       -0.49      1.66 o
  11   4   0       94.58       97.66      4.21 o
  12   4   0        1.01       -2.11      2.11 o
  13   4   0        0.60       -1.99      2.42 o
 -14   5   0       33.68       33.64      4.84 o
 -13   5   0        4.62        4.11      1.90 o
 -12   5   0       40.61       36.69      2.31 o
 -11   5   0        2.83       -1.56      1.56 o
 -10   5   0      138.32      137.57      3.39 o
  -9   5   0      107.19       99.29      3.01 o
  -8   5   0       43.66       39.31      2.16 o
  -7   5   0       44.86       44.15      1.91 o
  -6   5   0       26.06       26.27      1.52 o
  -5   5   0      374.27      358.49      4.21 o
  -4   5   0      110.81      105.75      2.10 o
  -3   5   0       29.90       17.87      0.97 o
  -2   5   0     1179.65     1270.58     14.69 o
  -1   5   0     3676.51     3910.99     40.71 o
   0   5   0      612.37      694.52      9.03 o
   1   5   0      279.58      235.43      5.07 o
   2   5   0       45.62       59.55      1.41 o
   3   5   0     1038.88     1195.29     21.95 o
   4   5   0     1415.80     1553.06     23.88 o
   5   5   0        4.70        0.59      0.80 o
   6   5   0        9.19        6.39      0.87 o
   7   5   0      299.71      296.55      5.30 o
   8   5   0        1.46        1.10      1.19 o
   9   5   0      153.32      150.81      3.95 o
  10   5   0      255.85      272.99      6.96 o
  11   5   0       51.05       46.51      3.06 o
  12   5   0        2.26        1.34      2.22 o
  13   5   0        9.72       11.83      2.80 o
 -14   6   0        8.38        5.02      2.22 o
 -13   6   0        9.20        6.07      2.40 o
 -12   6   0        3.24        1.97      1.83 o
 -11   6   0        4.95       -0.29      1.47 o
 -10   6   0        1.98       -0.67      1.76 o
  -9   6   0       44.56       42.91      2.26 o
  -8   6   0       27.26       24.80      1.90 o
  -7   6   0      114.74      112.76      2.70 o
  -6   6   0      718.29      703.80      8.52 o
  -5   6   0       12.11       21.19      1.00 o
  -4   6   0      293.38      264.35      3.37 o
  -3   6   0     1664.96     1710.99     18.70 o
  -2   6   0      631.10      662.82      7.39 o
  -1   6   0        9.66       22.23      0.87 o
   0   6   0      317.94      349.28      4.38 o
   1   6   0      344.49      341.57      6.35 o
   2   6   0      854.73      898.14     13.73 o
   3   6   0      299.78      300.90      4.43 o
   4   6   0      533.03      553.65     11.11 o
   5   6   0      248.85      251.00      4.87 o
   6   6   0      670.64      646.85      9.45 o
   7   6   0      477.40      438.76      7.92 o
   8   6   0        7.33        6.69      1.49 o
   9   6   0      280.65      260.15      5.88 o
  10   6   0        1.48        1.11      1.63 o
  11   6   0       45.24       45.90      3.36 o
  12   6   0        1.20        0.79      2.47 o
  13   6   0        0.12        1.28      2.73 o
 -13   7   0        2.97        2.12      2.20 o
 -12   7   0       14.70       14.52      2.37 o
 -11   7   0       43.43       53.97      2.46 o
 -10   7   0        7.13        4.51      1.60 o
  -9   7   0        5.31        4.10      1.63 o
  -8   7   0      207.06      181.53      4.43 o
  -7   7   0      601.65      593.15      8.34 o
  -6   7   0       59.91       69.08      2.15 o
  -5   7   0       84.96       86.30      2.51 o
  -4   7   0      767.47      753.40      8.37 o
  -3   7   0       48.06       49.05      1.65 o
  -2   7   0       38.42       29.50      1.12 o
  -1   7   0     1192.02     1334.64     15.47 o
   0   7   0     2182.88     2361.02     25.17 o
   1   7   0       32.08       36.86      1.40 o
   2   7   0       28.77       35.39      1.43 o
   3   7   0       62.63       67.58      1.59 o
   4   7   0        6.01        8.25      0.73 o
   5   7   0       12.68       15.97      1.39 o
   6   7   0       35.43       35.61      1.89 o
   7   7   0       37.30       30.16      2.81 o
   8   7   0       17.68       14.69      1.65 o
   9   7   0        2.33        2.67      1.49 o
  10   7   0        4.32        6.87      1.76 o
  11   7   0       25.86       26.92      5.28 o
  12   7   0        7.68        7.35      2.67 o
 -13   8   0        0.25       -2.56      2.56 o
 -12   8   0       27.56       23.41      2.62 o
 -11   8   0       18.25       20.69      2.24 o
 -10   8   0      118.10      132.73      5.83 o
  -9   8   0       19.72       13.53      2.31 o
  -8   8   0      414.88      375.07      7.57 o
  -7   8   0       16.90       18.31      2.05 o
  -6   8   0      635.99      635.86      7.22 o
  -5   8   0       31.03       38.71      1.63 o
  -4   8   0       87.78       84.01      2.06 o
  -3   8   0      165.13      185.41      3.71 o
  -2   8   0     1632.55     1697.38     18.53 o
  -1   8   0      234.96      289.89      4.19 o
   0   8   0       37.42       35.99      2.76 o
   1   8   0      390.16      443.00      7.33 o
   2   8   0      244.40      223.35      3.77 o
   3   8   0      179.65      168.91      3.37 o
   4   8   0      158.74      160.84      3.15 o
   5   8   0       44.96       41.06      1.61 o
   6   8   0      708.32      649.78     11.09 o
   7   8   0       13.62       11.77      1.47 o
   8   8   0        2.96        0.16      1.47 o
   9   8   0       36.67       42.83      2.40 o
  10   8   0       38.04       39.94      3.45 o
  11   8   0       14.85       22.71      6.08 o
  12   8   0        3.77        0.46      2.54 o
 -13   9   0        6.87       11.81      8.74 o
 -12   9   0        6.10        3.36      5.05 o
 -11   9   0        0.01       -2.56      2.60 o
 -10   9   0        1.39        2.58      3.48 o
  -9   9   0        1.45       -2.29      2.59 o
  -8   9   0        6.89        5.60      2.98 o
  -7   9   0      223.64      205.36      5.73 o
  -6   9   0        9.95        5.67      1.58 o
  -5   9   0       78.42       79.36      2.37 o
  -4   9   0      169.22      157.39      3.07 o
  -3   9   0        0.52       -0.17      0.89 o
  -2   9   0       39.71       29.68      1.46 o
  -1   9   0       72.46       81.99      2.76 o
   0   9   0        1.68       -0.92      0.92 o
   1   9   0        8.03        7.58      0.86 o
   2   9   0      421.08      452.29      7.28 o
   3   9   0       24.20       27.04      1.37 o
   4   9   0       23.61       24.84      1.84 o
   5   9   0       70.83       64.82      2.50 o
   6   9   0        0.84       -0.59      1.23 o
   7   9   0       50.92       48.46      2.38 o
   8   9   0       89.75       79.10      3.39 o
   9   9   0        2.15        2.18      2.50 o
  10   9   0        4.35        5.65      2.12 o
  11   9   0        4.19        6.64      2.38 o
 -12  10   0        2.32        2.85      5.66 o
 -11  10   0       44.33       42.19      4.87 o
 -10  10   0       12.50       17.04      8.54 o
  -9  10   0       19.33       18.15      4.69 o
  -8  10   0        6.04        9.31      3.13 o
  -7  10   0      103.56      100.35      4.86 o
  -6  10   0      133.56      135.84      3.84 o
  -5  10   0      238.75      227.73      4.41 o
  -4  10   0      120.32      120.87      3.01 o
  -3  10   0     1083.08     1049.90     13.97 o
  -2  10   0      195.17      197.87      3.61 o
  -1  10   0        6.49        4.01      0.93 o
   0  10   0       62.58       55.50      2.31 o
   1  10   0       29.83       24.78      1.43 o
   2  10   0      188.56      187.66      4.33 o
   3  10   0       39.76       37.69      1.93 o
   4  10   0      100.37       98.75      3.75 o
   5  10   0       11.46       10.38      1.80 o
   6  10   0       12.25       15.85      1.68 o
   7  10   0        6.65        9.84      1.85 o
   8  10   0       29.61       28.74      2.46 o
   9  10   0        7.05        8.19      1.72 o
  10  10   0       13.85       18.15      2.53 o
  11  10   0        0.87        1.71      2.27 o
 -12  11   0        8.18       18.91      6.64 o
 -11  11   0       12.61       25.33      4.61 o
 -10  11   0       15.83       20.72      4.16 o
  -9  11   0       23.85       22.91      4.03 o
  -8  11   0        2.24        3.66      2.93 o
  -7  11   0      162.61      164.42      8.82 o
  -6  11   0       38.71       38.44      2.25 o
  -5  11   0        2.93        0.40      1.30 o
  -4  11   0        1.55        0.98      1.26 o
  -3  11   0        4.94        5.22      1.40 o
  -2  11   0       71.95       72.61      2.42 o
  -1  11   0      488.16      483.81      7.30 o
   0  11   0     1121.35     1083.65     25.57 o
   1  11   0        4.23        2.18      3.07 o
   2  11   0      324.54      318.26      6.31 o
   3  11   0       54.31       49.21      2.40 o
   4  11   0      156.42      151.15      4.37 o
   5  11   0      110.19      107.42      5.50 o
   6  11   0       97.78       96.50      3.97 o
   7  11   0        0.06        2.21      1.77 o
   8  11   0       88.12       87.08      3.36 o
   9  11   0       88.99       90.89      7.03 o
  10  11   0       20.31       26.00      3.92 o
 -11  12   0        0.30       -3.78      3.78 o
 -10  12   0        9.05       12.17      6.90 o
  -9  12   0        0.56       -0.16      3.31 o
  -8  12   0        6.07        3.93      3.09 o
  -7  12   0        9.33        4.23      2.37 o
  -6  12   0       78.91       73.84      3.02 o
  -5  12   0        3.99       -1.37      1.37 o
  -4  12   0      172.83      164.66      4.39 o
  -3  12   0        8.48        6.53      1.47 o
  -2  12   0      178.64      177.63      3.76 o
  -1  12   0       17.51       17.57      3.13 o
   0  12   0       33.92       48.86      3.39 o
   1  12   0        3.42        1.25      1.73 o
   2  12   0       22.61       20.98      2.08 o
   3  12   0      189.31      176.37      4.60 o
   4  12   0        2.22        0.73      1.79 o
   5  12   0       59.25       57.10      2.89 o
   6  12   0       10.12       11.05      2.15 o
   7  12   0        4.03        0.03      2.96 o
   8  12   0        5.71        3.21      2.09 o
   9  12   0        0.06       -1.89      2.35 o
 -10  13   0        9.34       13.60      6.33 o
  -9  13   0       47.98       54.70      5.30 o
  -8  13   0       21.11       35.74      4.57 o
  -7  13   0       85.13       97.92      4.92 o
  -6  13   0       83.85       79.46      3.26 o
  -5  13   0      173.33      184.87      4.27 o
  -4  13   0        4.74        6.90      1.62 o
  -3  13   0      127.10      131.13      3.91 o
  -2  13   0      238.14      229.91      4.75 o
  -1  13   0       12.23       15.62      3.03 o
   0  13   0       12.71       10.02      2.39 o
   1  13   0       44.57       42.03      3.17 o
   2  13   0      274.17      260.82      7.34 o
   3  13   0        0.49        0.63      1.96 o
   4  13   0       92.60       91.24      6.01 o
   5  13   0       95.88      103.66      4.39 o
   6  13   0        3.42        7.89      2.13 o
   7  13   0        0.09       -2.36      2.36 o
   8  13   0       10.78       10.66      2.26 o
   9  13   0       12.39       15.78      4.11 o
 -10  14   0        0.32       -3.20      3.87 o
  -9  14   0        3.89        3.15      3.94 o
  -8  14   0       33.32       38.94      4.90 o
  -7  14   0       23.23       23.30      4.58 o
  -6  14   0        2.98        1.60      4.55 o
  -5  14   0       46.03       37.49      2.58 o
  -4  14   0        7.02        6.01      1.73 o
  -3  14   0        0.89        0.89      1.55 o
  -2  14   0       15.37        6.98      3.08 o
  -1  14   0       28.49       41.75      3.96 o
   0  14   0        9.85        8.40      4.01 o
   1  14   0       50.78       53.98      3.71 o
   2  14   0       36.53       41.43      3.34 o
   3  14   0       30.31       31.46      3.10 o
   4  14   0       34.93       33.96      3.14 o
   5  14   0        0.19        0.75      2.09 o
   6  14   0        3.45        2.14      2.09 o
   7  14   0       11.58       13.61      2.43 o
   8  14   0        0.64        5.34      3.60 o
  -9  15   0        0.64       -5.34      5.34 o
  -8  15   0        2.27       -5.85      5.85 o
  -7  15   0        0.78       -0.61      2.90 o
  -6  15   0       38.09       42.93      3.44 o
  -5  15   0        0.39       -0.28      2.32 o
  -4  15   0       12.34        9.92      1.91 o
  -3  15   0       13.25       14.82      2.36 o
  -2  15   0        2.50        5.28      6.03 o
  -1  15   0       52.56       52.25      4.53 o
   0  15   0       15.12       16.07      3.88 o
   1  15   0       25.22       21.81      3.50 o
   2  15   0        0.15       -0.17      2.43 o
   3  15   0       10.70        9.34      2.64 o
   4  15   0       24.94       25.45      3.08 o
   5  15   0        4.25        3.70      3.22 o
   6  15   0        6.58        7.58      2.54 o
  -7  16   0        2.69        5.90      2.93 o
  -6  16   0       42.96       51.96      3.71 o
  -5  16   0        7.28        5.87      4.09 o
  -4  16   0       64.54       64.77      2.84 o
  -3  16   0       69.13       75.15      6.11 o
  -2  16   0        7.42        9.70      3.57 o
  -1  16   0        8.88       11.03      3.59 o
   0  16   0        8.12        8.09      3.09 o
   1  16   0        0.53        3.49      5.91 o
   2  16   0       28.59       28.22      4.86 o
   3  16   0       22.15       26.64      3.21 o
   4  16   0       15.55       16.74      3.37 o
   5  16   0       12.94       13.20      2.91 o
  -5  17   0       12.74       11.99      2.44 o
  -4  17   0        5.76        8.03      3.52 o
  -3  17   0       28.61       36.50      4.02 o
  -2  17   0        3.17        3.75      2.91 o
  -1  17   0        2.76        7.17      3.58 o
   0  17   0        1.65        0.61      3.13 o
   1  17   0        0.03       -0.28      2.98 o
   2  17   0        0.79        2.10      3.10 o
   3  17   0        3.26        0.82      2.70 o
  -2 -17   1       15.87       12.80      3.47 o
  -1 -17   1       14.93       15.04      3.80 o
   0 -17   1       18.31       12.57      5.91 o
   1 -17   1        6.82        5.19      3.70 o
   2 -17   1       23.54       23.51      4.49 o
   3 -17   1       18.90       20.05      3.66 o
   4 -17   1        1.63        0.43      3.26 o
   5 -17   1        8.26        9.85      2.84 o
  -4 -16   1        0.09       -2.63      2.63 o
  -3 -16   1        0.51       -2.71      2.71 o
  -2 -16   1        0.83        0.26      2.98 o
  -1 -16   1        7.11        6.92      3.25 o
   0 -16   1        9.55        7.76      3.31 o
   1 -16   1        2.09        1.19      3.24 o
   2 -16   1        7.05        3.69      3.46 o
   3 -16   1        1.91        1.75      6.43 o
   4 -16   1        8.03        5.01      1.73 o
   5 -16   1       12.40       18.96      4.16 o
   6 -16   1       17.83       17.81      3.16 o
   7 -16   1        0.88        1.07      2.62 o
  -6 -15   1        1.63       -0.85      2.72 o
  -5 -15   1       35.58       49.05      3.74 o
  -4 -15   1       16.72       18.90      4.20 o
  -3 -15   1       10.43       14.52      2.85 o
  -2 -15   1        1.35        2.17      2.45 o
  -1 -15   1        1.00       -0.87      2.73 o
   0 -15   1        0.70       -2.57      2.71 o
   1 -15   1        3.51        1.06      2.91 o
   2 -15   1       28.82       36.13      4.27 o
   3 -15   1       33.81       33.07      7.75 o
   4 -15   1        8.33        3.94      1.80 o
   5 -15   1       53.43       53.30      2.88 o
   6 -15   1       19.74       20.76      2.65 o
   7 -15   1       13.75       14.41      3.56 o
   8 -15   1      115.03      145.39     12.70 o
   9 -15   1        6.88       11.90      6.76 o
  -7 -14   1        9.49        7.87      2.51 o
  -6 -14   1        7.60       11.85      4.15 o
  -5 -14   1        0.07       -0.54      2.21 o
  -4 -14   1       20.93       18.21      2.72 o
  -3 -14   1       41.95       45.98      5.02 o
  -2 -14   1       39.65       36.02      3.30 o
  -1 -14   1       64.16       67.72      4.08 o
   0 -14   1       14.80       17.74      3.33 o
   1 -14   1       14.43       15.03      4.11 o
   2 -14   1       11.63       12.03      3.38 o
   3 -14   1       21.03       21.91      1.94 o
   4 -14   1       11.35        9.15      1.95 o
   5 -14   1       73.77       72.88      3.27 o
   6 -14   1       90.50       89.64      3.94 o
   7 -14   1        7.08        6.82      2.72 o
   8 -14   1       25.03       24.90      4.63 o
   9 -14   1        1.07        4.02      3.97 o
  10 -14   1        4.25        3.89      4.17 o
  -8 -13   1        2.37        0.97      3.64 o
  -7 -13   1        9.27        9.13      2.81 o
  -6 -13   1        2.34       -2.00      2.00 o
  -5 -13   1        6.33        0.58      2.17 o
  -4 -13   1        4.93        7.01      2.32 o
  -3 -13   1      136.39      143.57      7.54 o
  -2 -13   1       27.69       33.79      2.80 o
  -1 -13   1        9.22        8.91      2.79 o
   0 -13   1       19.70       14.94      2.69 o
   1 -13   1        4.60        4.50      2.66 o
   2 -13   1       26.84       24.65      2.45 o
   3 -13   1        0.95       -0.37      1.55 o
   4 -13   1      185.29      175.92      4.82 o
   5 -13   1        6.79        6.07      1.64 o
   6 -13   1        7.30        7.21      1.73 o
   7 -13   1        6.28        5.50      2.53 o
   8 -13   1       31.57       27.78      6.19 o
   9 -13   1       55.59       57.96      6.25 o
  10 -13   1        5.14       -1.57      3.73 o
  11 -13   1        3.55        1.51      4.10 o
  -9 -12   1        1.32       -0.53      2.27 o
  -8 -12   1        3.93        7.06      2.32 o
  -7 -12   1       53.79       54.39      3.39 o
  -6 -12   1       20.53       16.53      3.67 o
  -5 -12   1       61.86       56.81      3.38 o
  -4 -12   1       39.37       46.18      3.59 o
  -3 -12   1       25.11       21.22      2.44 o
  -2 -12   1       68.68       79.94      5.25 o
  -1 -12   1       60.09       54.67      3.38 o
   0 -12   1      104.76      113.70      8.83 o
   1 -12   1       78.72       78.17      4.36 o
   2 -12   1       71.64       67.84      2.63 o
   3 -12   1       33.64       42.09      2.08 o
   4 -12   1      244.30      241.74      5.12 o
   5 -12   1      122.79      127.11      3.49 o
   6 -12   1       44.65       46.41      2.31 o
   7 -12   1       94.03      108.65      4.96 o
   8 -12   1       16.85       25.00      4.04 o
   9 -12   1       72.89       76.18      5.84 o
  10 -12   1        0.02        1.64      3.63 o
  11 -12   1       21.99       23.20      4.73 o
 -10 -11   1        5.05        4.38      4.16 o
  -9 -11   1        3.53       -0.21      2.22 o
  -8 -11   1        3.30        4.49      2.12 o
  -7 -11   1        1.37       -0.83      1.98 o
  -6 -11   1       48.37       48.90      3.16 o
  -5 -11   1       53.41       50.87      3.18 o
  -4 -11   1        2.02       -1.73      1.73 o
  -3 -11   1      286.83      270.34      7.07 o
  -2 -11   1      146.65      157.96      5.88 o
  -1 -11   1      194.33      201.87      6.97 o
   0 -11   1      575.86      578.30     11.60 o
   1 -11   1        7.59       -1.20      1.20 o
   2 -11   1      117.57      113.73      2.90 o
   3 -11   1      360.06      338.29      6.00 o
   4 -11   1       48.86       37.08      2.10 o
   5 -11   1       11.90        5.71      1.42 o
   6 -11   1        2.31        0.39      1.37 o
   7 -11   1       14.72       14.49      2.52 o
   8 -11   1        9.79        8.86      3.78 o
   9 -11   1        4.31        4.39      3.36 o
  10 -11   1        0.65       -3.80      7.12 o
  11 -11   1       52.25       60.90      5.60 o
  12 -11   1        0.05        6.24      3.98 o
 -10 -10   1       11.90       12.87      2.69 o
  -9 -10   1        1.08       -2.05      2.05 o
  -8 -10   1       30.34       36.71      3.20 o
  -7 -10   1       14.94       12.09      1.89 o
  -6 -10   1      193.64      199.22      8.32 o
  -5 -10   1       47.69       41.13      4.85 o
  -4 -10   1      714.68      676.83     14.00 o
  -3 -10   1        0.58       -0.52      1.61 o
  -2 -10   1      897.91      878.86     13.81 o
  -1 -10   1      298.55      307.45      6.69 o
   0 -10   1       86.37       83.79      2.94 o
   1 -10   1       23.42       28.15      1.69 o
   2 -10   1      328.38      310.35      5.58 o
   3 -10   1       93.24       83.37      2.56 o
   4 -10   1       18.24       11.19      1.47 o
   5 -10   1        8.46        4.01      1.35 o
   6 -10   1        5.27       -0.94      1.36 o
   7 -10   1      217.93      199.96      6.54 o
   8 -10   1        0.02       -2.15      2.51 o
   9 -10   1       20.77       21.23      3.69 o
  10 -10   1       97.91      105.23      6.55 o
  11 -10   1        3.06        9.09      3.80 o
  12 -10   1       11.28       19.26      6.41 o
 -11  -9   1       14.21       20.48      3.05 o
 -10  -9   1       98.28       96.47      4.61 o
  -9  -9   1        6.61        6.63      2.78 o
  -8  -9   1       57.50       58.42      4.04 o
  -7  -9   1       56.60       58.83      2.81 o
  -6  -9   1      141.95      142.30      4.00 o
  -5  -9   1        2.33        4.19      1.73 o
  -4  -9   1       31.57       30.38      2.24 o
  -3  -9   1      358.33      364.86      7.33 o
  -2  -9   1      146.46      137.47      3.51 o
  -1  -9   1       12.80        6.22      2.15 o
   0  -9   1      933.10      938.41     12.87 o
   1  -9   1      471.44      479.82      6.41 o
   2  -9   1     1053.44     1032.18     12.63 o
   3  -9   1      272.82      262.76      4.09 o
   4  -9   1      191.79      194.35      3.48 o
   5  -9   1      467.04      431.27      6.66 o
   6  -9   1      817.15      760.70      9.99 o
   7  -9   1       38.63       35.91      3.14 o
   8  -9   1       60.99       50.53      4.40 o
   9  -9   1       23.88       20.60      3.63 o
  10  -9   1        1.86       -0.28      2.96 o
  11  -9   1       10.88       12.64      3.73 o
  12  -9   1      143.02      174.11      8.38 o
  13  -9   1        2.42       -1.26      3.71 o
 -11  -8   1        4.43        6.10      2.57 o
 -10  -8   1       23.86       23.93      2.82 o
  -9  -8   1       29.85       33.89      2.78 o
  -8  -8   1        6.52        4.18      1.72 o
  -7  -8   1        4.12        2.92      2.23 o
  -6  -8   1       34.53       31.03      1.95 o
  -5  -8   1       45.36       37.71      2.11 o
  -4  -8   1      133.58      131.00      3.41 o
  -3  -8   1       15.59       18.42      1.28 o
  -2  -8   1       17.19        9.40      1.03 o
  -1  -8   1       98.25      109.46      3.17 o
   0  -8   1       44.99       36.19      1.65 o
   1  -8   1      101.84      126.65      2.46 o
   2  -8   1      313.28      336.95      4.64 o
   3  -8   1      140.13      160.61      2.92 o
   4  -8   1       16.58       13.55      1.15 o
   5  -8   1      446.47      460.20      5.81 o
   6  -8   1        2.65        1.79      1.18 o
   7  -8   1      328.16      307.29      5.94 o
   8  -8   1       96.67       88.33      3.79 o
   9  -8   1       30.04       30.52      2.65 o
  10  -8   1       17.54       12.60      2.44 o
  11  -8   1       10.12       12.46      2.10 o
  12  -8   1        1.51        2.36      3.62 o
  13  -8   1        1.79        1.05      2.47 o
 -12  -7   1        0.37        1.57      2.81 o
 -11  -7   1       20.48       28.62      4.79 o
 -10  -7   1       51.32       48.81      4.91 o
  -9  -7   1      232.60      219.06      6.18 o
  -8  -7   1       87.63       83.90      3.27 o
  -7  -7   1       54.46       52.32      2.48 o
  -6  -7   1      425.15      404.87      7.62 o
  -5  -7   1       23.59       21.53      1.24 o
  -4  -7   1        0.73        1.74      0.79 o
  -3  -7   1      261.22      284.16      5.32 o
  -2  -7   1      362.29      472.49      7.33 o
  -1  -7   1       10.00        9.23      0.83 o
   0  -7   1     1908.64     1927.55     20.72 o
   1  -7   1       53.54       79.03      1.80 o
   2  -7   1      168.81      188.69      2.98 o
   3  -7   1     1108.69     1184.27     14.16 o
   4  -7   1      469.60      453.01      5.62 o
   5  -7   1        3.12       -0.68      0.70 o
   6  -7   1      768.18      772.23      8.33 o
   7  -7   1        5.80        5.52      1.14 o
   8  -7   1      338.47      312.04      5.95 o
   9  -7   1        5.07        2.66      1.63 o
  10  -7   1        0.24       -1.43      1.43 o
  11  -7   1       80.30       78.02      3.00 o
  12  -7   1       20.43       25.69      2.50 o
  13  -7   1       38.17       35.24      3.13 o
  14  -7   1        2.55        3.91      3.36 o
 -12  -6   1        0.24        2.03      2.63 o
 -11  -6   1        0.44        1.16      3.74 o
 -10  -6   1        1.24        0.55      2.16 o
  -9  -6   1        0.44       -0.30      2.75 o
  -8  -6   1       24.59       29.39      2.13 o
  -7  -6   1        9.28       13.36      1.61 o
  -6  -6   1       29.75       24.48      2.85 o
  -5  -6   1        0.28       -0.54      0.73 o
  -4  -6   1       73.51       68.16      2.06 o
  -3  -6   1        0.07       -0.60      0.60 o
  -2  -6   1       25.31       27.19      1.16 o
  -1  -6   1     1423.25     1490.40     19.06 o
   0  -6   1      394.89      424.92      5.06 o
   1  -6   1      657.66      700.20      7.99 o
   2  -6   1     3516.05     3827.01     38.35 o
   3  -6   1      429.12      453.79      6.06 o
   4  -6   1      210.13      245.63      3.41 o
   5  -6   1       44.55       40.22      1.30 o
   6  -6   1       10.98       12.02      1.03 o
   7  -6   1      592.95      596.14      7.60 o
   8  -6   1        2.17        4.34      1.52 o
   9  -6   1      328.75      317.79      5.48 o
  10  -6   1        6.39        3.60      2.97 o
  11  -6   1       38.95       38.27      2.23 o
  12  -6   1        0.12       -1.67      1.67 o
  13  -6   1       15.04       20.06      2.18 o
  14  -6   1       23.79       24.23      2.70 o
 -13  -5   1        1.22        1.73      2.68 o
 -12  -5   1       10.84       13.30      2.65 o
 -11  -5   1        9.54       10.05      2.31 o
 -10  -5   1        0.12       -0.19      1.95 o
  -9  -5   1      174.33      162.55      4.35 o
  -8  -5   1      372.65      367.83      6.81 o
  -7  -5   1      134.70      130.28      4.98 o
  -6  -5   1        7.62        6.52      1.01 o
  -5  -5   1      130.24      115.33      2.52 o
  -4  -5   1      361.32      350.00      5.07 o
  -3  -5   1       82.78       71.46      1.65 o
  -2  -5   1      268.46      303.69      4.01 o
  -1  -5   1        0.04       -0.44      0.44 o
   0  -5   1     1692.37     1862.39     19.86 o
   1  -5   1        0.35        6.20      0.57 o
   2  -5   1      108.79       99.22      1.93 o
   3  -5   1       15.46       13.71      0.93 o
   4  -5   1       63.22       96.17      4.14 o
   5  -5   1      344.68      336.78      4.28 o
   6  -5   1       17.78        9.12      0.88 o
   7  -5   1       26.65       34.53      1.59 o
   8  -5   1      152.64      138.87      4.43 o
   9  -5   1      656.99      661.15      9.18 o
  10  -5   1        9.49        3.72      1.52 o
  11  -5   1        2.61        0.59      1.58 o
  12  -5   1       15.63       12.85      1.86 o
  13  -5   1        1.22        2.55      1.69 o
  14  -5   1        0.19       -2.69      2.69 o
 -13  -4   1        8.96        5.29      2.78 o
 -12  -4   1       30.79       33.69      3.20 o
 -11  -4   1        0.36       -2.02      2.02 o
 -10  -4   1       59.30       57.84      3.28 o
  -9  -4   1        1.97       -1.51      1.51 o
  -8  -4   1      610.55      589.36      9.77 o
  -7  -4   1      344.83      324.05      5.94 o
  -6  -4   1      627.25      639.43      8.86 o
  -5  -4   1      454.47      461.02      6.53 o
  -4  -4   1      714.09      781.49     10.22 o
  -3  -4   1      314.97      379.23      4.75 o
  -2  -4   1      567.71      541.92      6.53 o
  -1  -4   1       19.54        9.70      0.62 o
   0  -4   1      135.30      152.92      1.94 o
   1  -4   1       33.31       29.65      0.87 o
   2  -4   1      502.71      535.61      6.11 o
   3  -4   1      667.42      636.67      8.10 o
   4  -4   1      114.61      131.23      4.95 o
   5  -4   1      108.72       83.86      4.05 o
   6  -4   1        5.48        3.84      0.74 o
   7  -4   1     1437.88     1433.25     15.97 o
   8  -4   1       12.75       12.90      1.67 o
   9  -4   1       24.99       26.71      1.75 o
  10  -4   1      440.69      417.46      6.17 o
  11  -4   1      137.19      148.25      3.70 o
  12  -4   1       13.04       14.47      1.71 o
  13  -4   1       27.38       34.86      3.33 o
  14  -4   1        1.73        2.13      2.71 o
 -13  -3   1        0.27       -2.24      4.41 o
 -12  -3   1        9.97        8.90      2.60 o
 -11  -3   1        3.77        1.83      3.92 o
 -10  -3   1       79.95       72.00      3.65 o
  -9  -3   1      252.12      266.29      5.76 o
  -8  -3   1       38.00       44.32      2.19 o
  -7  -3   1       59.02       62.27      2.40 o
  -6  -3   1       73.20       87.38      2.20 o
  -5  -3   1      866.39      950.44     11.60 o
  -4  -3   1      263.96      286.77      3.60 o
  -3  -3   1      143.70      149.87      2.50 o
  -2  -3   1      499.89      551.52      8.28 o
  -1  -3   1       81.17      128.79      2.07 o
   0  -3   1        4.32        2.81      0.33 o
   1  -3   1     7948.79     8504.17     87.99 o
   2  -3   1     2962.62     3103.56     26.48 o
   3  -3   1      892.83      869.93      9.11 o
   4  -3   1      165.94      187.64      4.14 o
   5  -3   1      706.25      690.59      8.57 o
   6  -3   1       30.51       18.25      0.98 o
   7  -3   1      125.95      109.70      2.24 o
   8  -3   1      131.22      134.54      2.72 o
   9  -3   1        0.73       -1.25      1.25 o
  10  -3   1      152.35      150.00      4.23 o
  11  -3   1      161.96      161.67      3.87 o
  12  -3   1        1.43        1.56      2.28 o
  13  -3   1       67.05       69.36      3.96 o
  14  -3   1        0.81       -2.45      2.53 o
 -13  -2   1        0.00        1.56      2.61 o
 -12  -2   1       17.25       19.10      2.87 o
 -11  -2   1       24.95       18.15      2.61 o
 -10  -2   1       88.00       94.45      4.41 o
  -9  -2   1      176.85      171.18      4.51 o
  -8  -2   1       41.69       44.12      2.55 o
  -7  -2   1        0.65        6.21      0.89 o
  -6  -2   1        3.89        7.94      1.09 o
  -5  -2   1       40.96       44.75      1.45 o
  -4  -2   1      875.07      805.03      9.78 o
  -3  -2   1     3013.63     3214.31     40.84 o
  -2  -2   1      809.12      850.54     10.06 o
  -1  -2   1     2753.61     2834.80     34.20 o
   0  -2   1      169.69      183.05      1.99 o
   1  -2   1     2069.82     2033.14     18.13 o
   2  -2   1    38277.80    37338.61    364.65 o
   3  -2   1     3355.12     3315.41     32.37 o
   4  -2   1      221.66      198.50      2.74 o
   5  -2   1     1910.19     1895.82     19.25 o
   6  -2   1      538.79      582.31      6.57 o
   7  -2   1      314.72      310.70      4.32 o
   8  -2   1      345.32      370.65      4.80 o
   9  -2   1        1.17       -1.10      1.10 o
  10  -2   1       99.35       97.84      2.50 o
  11  -2   1      107.72      107.75      5.19 o
  12  -2   1        5.73        6.15      2.30 o
  13  -2   1        1.29        2.18      2.34 o
  14  -2   1        0.14       -0.48      2.58 o
 -14  -1   1        5.46        6.41      3.86 o
 -13  -1   1       24.66       27.40      3.43 o
 -12  -1   1       58.54       65.09      4.02 o
 -11  -1   1       24.69       29.84      3.07 o
 -10  -1   1       12.42       20.38      2.39 o
  -9  -1   1       60.42       62.31      2.70 o
  -8  -1   1        7.30        8.23      1.30 o
  -7  -1   1        0.64       -0.75      0.79 o
  -6  -1   1      456.77      425.70      5.90 o
  -5  -1   1      572.42      588.24      7.15 o
  -4  -1   1     2238.83     2325.05     23.75 o
  -3  -1   1      352.34      358.22      3.80 o
  -2  -1   1     6702.05     6575.63     58.98 o
  -1  -1   1      798.20      860.30      7.59 o
   0  -1   1     3276.56     3060.45     68.55 o
   1  -1   1     8040.76     7867.45     85.10 o
   2  -1   1    19272.87    19092.84    168.71 o
   3  -1   1     3035.73     2879.40     26.94 o
   4  -1   1     1071.25      968.64      9.98 o
   5  -1   1      804.96      889.34      9.30 o
   6  -1   1     1027.63     1052.11     11.71 o
   7  -1   1        3.82       -0.44      0.92 o
   8  -1   1        0.61       -0.78      0.78 o
   9  -1   1      116.29      109.17      2.88 o
  10  -1   1       34.65       39.36      2.59 o
  11  -1   1       31.22       27.50      2.54 o
  12  -1   1        3.44        2.95      2.10 o
  13  -1   1        0.01        1.52      2.31 o
  14  -1   1        6.27        3.57      3.10 o
 -14   0   1        6.90        5.96      3.20 o
 -13   0   1       36.34       40.69      3.41 o
 -12   0   1        3.34        3.41      2.32 o
 -11   0   1        1.32        5.46      2.20 o
 -10   0   1      573.95      575.73     10.62 o
  -9   0   1       41.80       40.13      2.56 o
  -8   0   1       59.78       62.39      2.13 o
  -7   0   1        0.32        0.03      0.90 o
  -6   0   1      339.99      397.22      4.70 o
  -5   0   1      260.34      286.69      3.52 o
  -4   0   1       13.43       10.69      0.59 o
  -3   0   1      225.54      214.85      2.58 o
  -2   0   1    17997.45    17991.52    154.10 o
  -1   0   1       63.98       59.70      0.87 o
   0   0   1     1652.37       -0.11      0.11 o
   1   0   1        2.91        0.72      0.21 o
   2   0   1     9355.52     9151.92     78.61 o
   3   0   1       98.01      106.12      1.44 o
   4   0   1       46.30       67.02      1.18 o
   5   0   1       46.19       43.95      0.98 o
   6   0   1     1695.19     1889.34     22.33 o
   7   0   1      365.15      373.15      5.39 o
   8   0   1        0.07       -1.41      1.41 o
   9   0   1        3.88        3.69      1.07 o
  10   0   1       22.39       21.62      2.22 o
  11   0   1        8.81       10.92      2.18 o
  12   0   1       42.36       46.75      3.09 o
  13   0   1        0.01        2.24      2.33 o
  14   0   1       10.92        9.26      2.76 o
 -14   1   1       24.90       25.19      3.43 o
 -13   1   1       62.02       59.80      3.85 o
 -12   1   1        1.84        0.99      2.27 o
 -11   1   1      178.79      204.89      5.84 o
 -10   1   1       11.99       10.24      2.20 o
  -9   1   1       14.01       16.75      1.87 o
  -8   1   1      265.00      267.14      3.75 o
  -7   1   1       60.05       43.13      1.69 o
  -6   1   1       10.30        2.29      0.72 o
  -5   1   1     1801.65     1758.91     19.56 o
  -4   1   1     1797.34     1688.45     17.09 o
  -3   1   1     1799.59     1689.66     16.96 o
  -2   1   1    10102.33    10030.57     99.03 o
  -1   1   1      490.94      492.17      4.44 o
   0   1   1     3919.00     2004.18    182.90 o
   2   1   1    13009.04    13083.36    182.12 o
   3   1   1     3633.37     3513.00     51.06 o
   4   1   1     1264.85     1201.63     14.16 o
   5   1   1      369.94      407.91      5.33 o
   6   1   1     3163.20     3216.07     37.34 o
   7   1   1        8.60       10.42      1.09 o
   8   1   1       42.05       37.26      1.76 o
   9   1   1       16.60       19.84      2.47 o
  10   1   1      261.49      267.72      5.39 o
  11   1   1       28.67       34.77      2.60 o
  12   1   1        3.65        1.26      2.04 o
  13   1   1       24.75       24.05      2.82 o
  14   1   1        4.55        8.00      2.85 o
 -14   2   1       13.62       12.72      3.58 o
 -13   2   1       13.41       14.03      2.95 o
 -12   2   1       67.53       68.13      3.86 o
 -11   2   1      117.02      135.69      4.97 o
 -10   2   1       40.65       44.19      1.92 o
  -9   2   1       22.85       16.36      1.40 o
  -8   2   1      398.12      377.60      5.01 o
  -7   2   1      105.41      110.13      2.22 o
  -6   2   1       15.58       16.88      0.95 o
  -5   2   1      988.03     1009.14     10.68 o
  -4   2   1     1816.30     1820.05     19.40 o
  -3   2   1      968.28     1011.54     11.69 o
  -2   2   1     9488.48     9575.79     83.67 o
  -1   2   1    19488.78    19276.12    169.41 o
   0   2   1      721.97      816.17      7.90 o
   1   2   1     1420.59     1464.54     35.46 o
   2   2   1       74.01      103.41      2.49 o
   4   2   1      109.39       94.49      1.75 o
   5   2   1      558.38      624.47      7.68 o
   6   2   1      279.16      285.07      6.12 o
   7   2   1       12.08        8.36      0.89 o
   8   2   1      205.03      177.03      3.74 o
   9   2   1        0.63        1.02      1.24 o
  10   2   1       75.35       71.32      2.80 o
  11   2   1       13.12       15.17      2.18 o
  12   2   1      137.56      146.95      4.83 o
  13   2   1        1.76        1.35      2.19 o
  14   2   1       53.56       56.74      4.03 o
 -14   3   1        0.61        3.73      3.34 o
 -13   3   1       22.29       20.94      3.19 o
 -12   3   1      108.35      107.16      4.76 o
 -11   3   1       71.07       69.75      2.49 o
 -10   3   1        0.33       -1.40      1.40 o
  -9   3   1      137.27      122.50      2.92 o
  -8   3   1        1.26       -0.98      0.98 o
  -7   3   1       53.48       37.90      1.43 o
  -6   3   1       19.57       21.42      1.08 o
  -5   3   1      106.38      118.03      2.55 o
  -4   3   1       40.00       39.39      1.08 o
  -3   3   1      274.78      300.48      3.21 o
  -2   3   1      479.13      511.39      5.31 o
  -1   3   1      606.30      603.37      6.24 o
   0   3   1       56.98       63.85      1.63 o
   1   3   1        9.51        8.49      0.58 o
   2   3   1       59.75       50.93      2.10 o
   3   3   1        1.13       -0.79      0.79 o
   4   3   1      465.39      479.55      6.47 o
   5   3   1       32.24       40.62      1.64 o
   6   3   1      691.76      700.43      8.69 o
   7   3   1      377.51      398.13      5.45 o
   8   3   1       99.80       98.25      2.59 o
   9   3   1      278.62      272.21      5.05 o
  10   3   1       27.92       27.63      1.97 o
  11   3   1        1.57        1.45      1.83 o
  12   3   1       63.70       64.78      3.71 o
  13   3   1       14.01       15.23      3.25 o
  14   3   1        0.03        1.99      2.70 o
 -14   4   1       16.87       21.45      3.88 o
 -13   4   1        0.03        2.74      2.65 o
 -12   4   1        1.79        0.56      1.53 o
 -11   4   1      211.73      236.91      4.82 o
 -10   4   1      111.55      107.36      3.01 o
  -9   4   1      106.38       98.55      3.19 o
  -8   4   1       32.78       31.31      1.99 o
  -7   4   1       71.98       65.89      2.02 o
  -6   4   1       13.65       21.27      1.17 o
  -5   4   1       33.76       32.16      1.13 o
  -4   4   1     1186.14     1212.72     11.81 o
  -3   4   1     1264.05     1211.54     12.53 o
  -2   4   1        2.63        3.43      0.75 o
  -1   4   1     3186.16     3171.21     31.62 o
   0   4   1     1562.17     1812.91     37.91 o
   1   4   1     3111.13     3182.70     36.48 o
   2   4   1       61.35       59.73      1.33 o
   3   4   1      652.69      629.90     19.26 o
   4   4   1     1072.16     1131.05     15.86 o
   5   4   1       23.98       21.14      1.06 o
   6   4   1     1814.37     1938.48     26.90 o
   7   4   1        0.06       -0.65      0.65 o
   8   4   1        0.04       -1.36      1.36 o
   9   4   1       78.52       76.27      2.80 o
  10   4   1      104.43      106.28      3.44 o
  11   4   1       20.08       17.60      2.33 o
  12   4   1       13.13       12.84      2.49 o
  13   4   1       20.43       18.10      2.78 o
  14   4   1        7.54       10.47      3.27 o
 -14   5   1        3.68       -1.54      5.62 o
 -13   5   1        7.34        7.79      1.77 o
 -12   5   1        0.10       -1.48      1.66 o
 -11   5   1       80.13       77.79      3.03 o
 -10   5   1      119.82      115.38      3.19 o
  -9   5   1       13.91        7.56      1.55 o
  -8   5   1      247.66      224.23      4.57 o
  -7   5   1      101.06       94.34      2.55 o
  -6   5   1     1145.67     1142.49     12.86 o
  -5   5   1      662.29      703.07      7.79 o
  -4   5   1      328.46      354.64      5.00 o
  -3   5   1       39.60       54.51      1.22 o
  -2   5   1      251.74      252.55      3.34 o
  -1   5   1       88.28       77.83      2.12 o
   0   5   1      428.98      514.25      8.99 o
   1   5   1      995.03     1067.85     13.64 o
   2   5   1      780.27      932.40     14.61 o
   3   5   1        8.41       10.58      0.58 o
   4   5   1      444.51      486.49      7.94 o
   5   5   1      239.02      215.10      4.07 o
   6   5   1      112.96      104.98      2.42 o
   7   5   1      428.04      426.87      6.73 o
   8   5   1       46.09       41.61      1.84 o
   9   5   1      306.87      279.47      6.26 o
  10   5   1       17.35       14.95      1.72 o
  11   5   1       10.90       10.34      2.12 o
  12   5   1        7.37        7.43      2.21 o
  13   5   1        0.94       -0.30      2.64 o
 -13   6   1        0.78       -0.53      2.09 o
 -12   6   1        1.57       -0.07      1.99 o
 -11   6   1        5.73        8.29      1.85 o
 -10   6   1      156.90      151.96      3.61 o
  -9   6   1        9.53        7.26      2.11 o
  -8   6   1      140.47      134.60      3.59 o
  -7   6   1      199.86      192.08      3.80 o
  -6   6   1        8.98       -0.32      0.88 o
  -5   6   1      304.13      286.74      4.17 o
  -4   6   1       35.71       38.75      1.68 o
  -3   6   1      992.39     1040.21     10.02 o
  -2   6   1      762.22      777.95      8.01 o
  -1   6   1       99.12      101.40      1.79 o
   0   6   1     1426.58     1536.33     18.45 o
   1   6   1       76.31       94.04      1.87 o
   2   6   1      194.85      238.16      3.88 o
   3   6   1      658.79      804.83     11.59 o
   4   6   1       34.35       52.92      1.58 o
   5   6   1      183.49      176.08      3.53 o
   6   6   1       34.74       28.65      1.80 o
   7   6   1       61.59       66.93      3.16 o
   8   6   1      193.73      177.36      4.03 o
   9   6   1      217.77      231.45      6.94 o
  10   6   1       67.41       68.38      2.77 o
  11   6   1       52.05       55.79      3.15 o
  12   6   1        2.66        1.24      2.00 o
  13   6   1       37.49       43.88      3.87 o
 -13   7   1        1.44       -1.83      3.33 o
 -12   7   1       12.26       14.16      2.41 o
 -11   7   1        3.05        1.92      1.75 o
 -10   7   1       36.56       34.31      2.18 o
  -9   7   1        9.53        3.21      1.62 o
  -8   7   1      161.05      156.57      4.04 o
  -7   7   1       36.62       31.95      1.90 o
  -6   7   1      913.65      875.32      9.78 o
  -5   7   1      193.92      178.50      3.21 o
  -4   7   1       67.87       61.52      2.74 o
  -3   7   1     1022.79     1054.26     11.83 o
  -2   7   1     1135.23     1132.72     12.62 o
  -1   7   1       89.55      108.41      2.00 o
   0   7   1      746.14      768.47     15.99 o
   1   7   1      525.96      702.13      9.47 o
   2   7   1     1514.17     1667.77     21.16 o
   3   7   1        4.85        3.94      0.75 o
   4   7   1      462.19      465.27      7.88 o
   5   7   1      257.73      242.53      6.67 o
   6   7   1      116.37      113.07      4.56 o
   7   7   1        7.73        7.37      1.80 o
   8   7   1      454.64      415.59      7.60 o
   9   7   1      241.63      222.59      4.96 o
  10   7   1        4.67        4.38      1.66 o
  11   7   1        7.55       10.69      2.24 o
  12   7   1        0.17        3.63      2.30 o
  13   7   1       18.84       28.44      6.08 o
 -13   8   1        1.14       -0.90      2.52 o
 -12   8   1       14.53       12.58      2.50 o
 -11   8   1        0.03       -1.71      1.71 o
 -10   8   1       11.64        8.16      2.55 o
  -9   8   1       18.46       14.03      2.40 o
  -8   8   1       10.91        9.28      2.16 o
  -7   8   1       62.71       64.65      2.74 o
  -6   8   1      145.24      147.67      3.54 o
  -5   8   1      848.25      806.00     17.19 o
  -4   8   1       23.32       21.96      1.28 o
  -3   8   1        5.74        1.56      0.76 o
  -2   8   1       49.46       50.61      1.66 o
  -1   8   1      103.21      104.11      2.13 o
   0   8   1      286.81      318.81      9.33 o
   1   8   1      464.87      587.88      8.33 o
   2   8   1       10.04       15.94      0.99 o
   3   8   1        0.05        0.37      0.69 o
   4   8   1      173.40      175.04      3.78 o
   5   8   1        8.42        9.57      1.42 o
   6   8   1       19.33       15.28      1.35 o
   7   8   1       14.32       12.17      3.03 o
   8   8   1        0.00       -0.16      1.45 o
   9   8   1        0.58        1.45      1.51 o
  10   8   1       22.10       20.51      1.98 o
  11   8   1        8.17        6.40      2.13 o
  12   8   1        0.50       -2.06      2.20 o
 -12   9   1       71.55       73.21      5.93 o
 -11   9   1        8.86        7.69      2.29 o
 -10   9   1       46.32       46.40      7.51 o
  -9   9   1       19.76       23.70      3.69 o
  -8   9   1      227.40      219.59      8.37 o
  -7   9   1       53.17       47.40      3.68 o
  -6   9   1       59.16       50.11      2.30 o
  -5   9   1      105.80       89.91      2.69 o
  -4   9   1     1059.62     1079.60     13.41 o
  -3   9   1       31.39       30.19      1.30 o
  -2   9   1      843.55      859.40     10.67 o
  -1   9   1      219.60      249.29      3.79 o
   0   9   1      534.40      556.20     14.36 o
   1   9   1       23.80       32.67      1.46 o
   2   9   1      424.82      420.34      6.27 o
   3   9   1      244.25      243.30      4.03 o
   4   9   1      299.69      312.04      5.24 o
   5   9   1      119.07      117.13      4.65 o
   6   9   1        1.84        3.78      1.85 o
   7   9   1      194.78      175.85      8.19 o
   8   9   1       48.73       45.80      2.13 o
   9   9   1        8.17       12.39      1.47 o
  10   9   1       49.48       52.51      2.61 o
  11   9   1       14.57       14.89      2.32 o
  12   9   1        6.49       11.97      3.85 o
 -12  10   1        5.71       13.21      6.41 o
 -11  10   1        5.72       -0.07      3.56 o
 -10  10   1       62.12       84.09      7.89 o
  -9  10   1       22.61       17.27      3.51 o
  -8  10   1        0.02       -0.85      2.47 o
  -7  10   1       97.62      104.29      6.01 o
  -6  10   1      100.78       91.74      5.12 o
  -5  10   1      117.74      104.90      3.32 o
  -4  10   1      645.77      640.34      9.02 o
  -3  10   1      196.76      191.04      4.04 o
  -2  10   1     1123.64     1084.89     13.26 o
  -1  10   1       19.13       22.25      1.18 o
   0  10   1       59.43       60.19      2.36 o
   1  10   1       94.47       98.36      3.28 o
   2  10   1      369.32      350.72      6.36 o
   3  10   1      219.03      222.44      4.52 o
   4  10   1       49.05       53.85      2.41 o
   5  10   1        1.93       -0.50      1.37 o
   6  10   1      136.48      121.54      3.23 o
   7  10   1        1.96        1.78      1.16 o
   8  10   1        2.38       -0.11      1.19 o
   9  10   1        0.09        2.82      1.47 o
  10  10   1       52.15       63.21      3.64 o
  11  10   1        1.19       -1.28      2.96 o
 -12  11   1       14.04       30.06      7.63 o
 -11  11   1        4.13        9.21      4.63 o
 -10  11   1       22.15       16.09      5.06 o
  -9  11   1        5.43        4.31      4.84 o
  -8  11   1        4.10        2.57      2.71 o
  -7  11   1        1.99       -1.59      2.81 o
  -6  11   1        8.13        7.94      1.63 o
  -5  11   1       39.28       40.55      2.22 o
  -4  11   1        0.16       -1.19      1.19 o
  -3  11   1      241.68      237.03      4.41 o
  -2  11   1      565.79      554.10      8.07 o
  -1  11   1      567.49      588.43      7.67 o
   0  11   1       45.67       49.41      2.35 o
   1  11   1      119.18      111.94      3.78 o
   2  11   1      212.09      219.12      4.87 o
   3  11   1       21.47       17.73      1.73 o
   4  11   1      228.24      214.26      4.63 o
   5  11   1       19.86       20.16      2.01 o
   6  11   1        6.43        6.58      1.67 o
   7  11   1       59.12       63.57      5.35 o
   8  11   1        7.93        5.64      1.64 o
   9  11   1       47.02       49.83      2.58 o
  10  11   1       13.91       13.53      3.10 o
  11  11   1        2.69       -0.04      3.84 o
 -11  12   1       76.10       96.67     13.17 o
 -10  12   1        3.02        2.68      3.48 o
  -9  12   1       39.79       34.93      4.64 o
  -8  12   1        0.04        0.12      3.09 o
  -7  12   1       14.38       18.04      3.68 o
  -6  12   1        4.51        2.79      1.60 o
  -5  12   1      190.46      190.89      4.57 o
  -4  12   1        8.58        3.00      1.43 o
  -3  12   1      222.87      220.21      4.26 o
  -2  12   1       75.83       71.76      2.50 o
  -1  12   1       59.40       61.17      4.56 o
   0  12   1       41.24       37.79      3.01 o
   1  12   1       68.81       74.97      3.49 o
   2  12   1       82.32       90.46      3.66 o
   3  12   1      122.79      109.47      3.54 o
   4  12   1      476.40      461.05      8.19 o
   5  12   1       27.92       38.72      2.27 o
   6  12   1      144.23      133.87      4.53 o
   7  12   1       30.71       29.37      2.95 o
   8  12   1       32.27       27.34      3.37 o
   9  12   1       31.07       39.18      3.94 o
  10  12   1       20.07       21.52      3.57 o
 -10  13   1        9.33       15.09      4.34 o
  -9  13   1       14.03       18.88      4.26 o
  -8  13   1        9.01        4.92      3.34 o
  -7  13   1        2.03        0.30      2.27 o
  -6  13   1       12.59        8.83      1.87 o
  -5  13   1        0.18       -0.65      1.69 o
  -4  13   1      167.80      161.57      3.85 o
  -3  13   1       23.91       24.66      1.91 o
  -2  13   1       14.01       18.01      2.62 o
  -1  13   1      332.79      340.37     11.17 o
   0  13   1        2.66        2.90      2.19 o
   1  13   1        1.78        1.44      2.39 o
   2  13   1       28.05       28.19      3.76 o
   3  13   1       18.90       17.20      2.08 o
   4  13   1        9.49       12.42      1.86 o
   5  13   1       19.27       22.07      2.16 o
   6  13   1        0.19        1.36      1.53 o
   7  13   1        0.00       -1.49      1.49 o
   8  13   1        6.91        1.01      2.21 o
   9  13   1        1.48        1.01      3.44 o
 -10  14   1       23.78       10.96      6.68 o
  -9  14   1        5.35        7.96      4.02 o
  -8  14   1       18.75       20.94      7.40 o
  -7  14   1       21.47       27.15      3.25 o
  -6  14   1       24.58       31.63      2.70 o
  -5  14   1       64.87       67.63      4.17 o
  -4  14   1       11.90        9.06      3.42 o
  -3  14   1      106.28      114.50      4.49 o
  -2  14   1       10.68       12.13      2.55 o
  -1  14   1      194.02      216.01      8.09 o
   0  14   1       10.21       10.58      2.50 o
   1  14   1       79.30       88.78      4.47 o
   2  14   1       56.08       51.97      3.47 o
   3  14   1       86.61       85.93      4.30 o
   4  14   1       24.62       24.07      2.50 o
   5  14   1       17.64       19.05      2.49 o
   6  14   1        6.55        6.02      5.04 o
   7  14   1        0.23        0.41      1.91 o
   8  14   1        2.83        0.12      2.81 o
  -9  15   1        1.91       -3.60      5.42 o
  -8  15   1        0.83       -5.30      5.30 o
  -7  15   1        1.80       -0.52      3.17 o
  -6  15   1        0.98        1.39      2.23 o
  -5  15   1        4.37        5.18      2.13 o
  -4  15   1        5.18        3.85      1.93 o
  -3  15   1      176.87      183.93      5.61 o
  -2  15   1       16.98       21.82      3.07 o
  -1  15   1       42.59       47.42      4.39 o
   0  15   1        7.24       11.85      3.05 o
   1  15   1       26.36       26.00      3.10 o
   2  15   1       15.86       14.37      2.67 o
   3  15   1       28.99       35.88      3.14 o
   4  15   1        2.97        4.39      2.30 o
   5  15   1       47.76       65.63      3.87 o
   6  15   1        0.27       -0.82      2.09 o
   7  15   1        0.13       -0.98      2.00 o
  -7  16   1        0.01       -2.65      2.65 o
  -6  16   1        3.98        3.62      2.65 o
  -5  16   1        3.44        5.28      2.34 o
  -4  16   1        1.30       -0.84      1.80 o
  -3  16   1       24.78       23.88      3.41 o
  -2  16   1        7.36        7.22      2.84 o
  -1  16   1        0.43       -0.14      2.34 o
   0  16   1       14.46       12.72      3.52 o
   1  16   1        5.92        4.01      2.95 o
   2  16   1        0.76        2.21      2.37 o
   3  16   1       23.21       21.68      3.06 o
   4  16   1        0.00       -0.32      2.61 o
   5  16   1        4.08        5.23      2.72 o
   6  16   1        1.13        2.14      2.99 o
  -6  17   1       49.77       61.80      6.07 o
  -5  17   1        3.34        5.23      2.27 o
  -4  17   1       29.43       28.80      4.92 o
  -3  17   1        9.39        6.58      4.18 o
  -2  17   1       89.69      100.12      5.42 o
  -1  17   1        4.16        1.95      2.62 o
   0  17   1       11.85        9.34      3.25 o
   1  17   1        2.61        2.55      3.13 o
   2  17   1        1.45       -0.27      2.99 o
   3  17   1        8.34        3.58      2.72 o
   4  17   1        2.39        7.86      3.00 o
  -3  18   1        0.77       -0.27      4.14 o
  -2  18   1       25.12       23.29      3.95 o
  -1  18   1        0.25       -0.25      2.81 o
   0  18   1        0.43       -1.58      2.59 o
   1  18   1        0.00       -2.82      3.20 o
   0 -17   2        3.75        2.06      5.20 o
   1 -17   2        0.87       -1.16      3.54 o
   2 -17   2       28.04       29.81      7.91 o
   3 -17   2        2.78       -0.92      6.41 o
   4 -17   2       22.16       28.38      6.84 o
  -3 -16   2       12.90        1.96      3.01 o
  -2 -16   2       13.70       12.08      3.88 o
  -1 -16   2        0.02       -2.99      2.99 o
   0 -16   2        0.07       -2.64      3.07 o
   1 -16   2       53.25       57.52      6.21 o
   2 -16   2        4.22        9.21      3.66 o
   3 -16   2       18.22       22.70      4.31 o
   4 -16   2       23.43       21.96      2.02 o
   5 -16   2       11.14       13.36      2.36 o
   6 -16   2        4.28        0.23      2.38 o
   7 -16   2        0.20       -2.52      2.52 o
  -5 -15   2        5.01        6.04      2.77 o
  -4 -15   2       11.08       12.99      3.16 o
  -3 -15   2        3.28        3.27      2.73 o
  -2 -15   2       10.54        4.30      3.07 o
  -1 -15   2        0.04       -2.68      2.82 o
   0 -15   2       19.03       14.94      3.47 o
   1 -15   2       20.91       18.77      3.74 o
   2 -15   2        0.36       -1.71      3.00 o
   3 -15   2        0.68        0.99      3.27 o
   4 -15   2       18.72       16.09      2.20 o
   5 -15   2        0.98       -1.86      1.86 o
   6 -15   2       70.39       66.65      3.53 o
   7 -15   2        0.03        0.27      2.22 o
   8 -15   2       36.14       26.89      7.28 o
  -6 -14   2        2.34       -1.59      2.36 o
  -5 -14   2       24.41       20.86      3.32 o
  -4 -14   2        4.25        1.06      2.35 o
  -3 -14   2       48.49       51.03      5.33 o
  -2 -14   2        0.20       -2.08      2.13 o
  -1 -14   2       13.60       16.15      3.34 o
   0 -14   2        4.67        3.95      2.89 o
   1 -14   2        7.22        8.21      6.03 o
   2 -14   2       23.19       17.50      3.54 o
   3 -14   2       29.41       29.71      2.10 o
   4 -14   2        0.55        1.11      1.78 o
   5 -14   2       79.34       80.06      3.78 o
   6 -14   2        2.65        1.05      2.10 o
   7 -14   2       22.63       27.27      3.30 o
   8 -14   2        2.29        1.31      3.43 o
   9 -14   2       29.35       36.23      5.17 o
  10 -14   2        5.78        8.58      4.39 o
  -7 -13   2        0.11       -2.80      3.03 o
  -6 -13   2       15.19       18.09      2.79 o
  -5 -13   2       25.91       21.78      2.94 o
  -4 -13   2       12.30       13.11      4.02 o
  -3 -13   2       65.83       66.20      3.98 o
  -2 -13   2        0.66        2.72      2.16 o
  -1 -13   2       11.86       10.64      2.55 o
   0 -13   2       60.80       59.03      4.34 o
   1 -13   2       44.15       46.91      4.11 o
   2 -13   2        0.86        2.22      1.83 o
   3 -13   2       45.47       46.94      2.50 o
   4 -13   2        0.05       -1.68      1.68 o
   5 -13   2       11.06       14.74      2.54 o
   6 -13   2        1.29        0.99      1.56 o
   7 -13   2       85.82       88.28      4.11 o
   8 -13   2        0.14        2.99      3.41 o
   9 -13   2       14.78       15.46      4.09 o
  10 -13   2       18.88        9.49      5.12 o
  11 -13   2        5.67        2.26      4.23 o
  -8 -12   2        0.08        0.06      2.43 o
  -7 -12   2        0.61        0.10      2.66 o
  -6 -12   2       18.16       16.07      2.64 o
  -5 -12   2       24.88       19.40      2.70 o
  -4 -12   2       55.34       54.70      3.53 o
  -3 -12   2        5.47        6.05      2.27 o
  -2 -12   2        0.71       -0.56      1.94 o
  -1 -12   2      124.38      116.70      4.48 o
   0 -12   2        8.35        6.88      2.33 o
   1 -12   2       27.27       20.36      3.16 o
   2 -12   2       47.19       46.83      2.33 o
   3 -12   2        9.90       10.51      1.57 o
   4 -12   2        0.96       -0.71      1.41 o
   5 -12   2       83.77       84.19      3.19 o
   6 -12   2       21.29       15.99      2.01 o
   7 -12   2        8.33        3.67      2.13 o
   8 -12   2        4.68        6.12      4.37 o
   9 -12   2        4.94        8.95      3.80 o
  10 -12   2        2.81        0.30      3.62 o
  11 -12   2        1.97        0.00      4.00 o
  -9 -11   2        3.47        1.03      2.55 o
  -8 -11   2       28.32       30.07      3.96 o
  -7 -11   2        0.00        0.74      2.10 o
  -6 -11   2       43.18       40.88      4.81 o
  -5 -11   2        5.27        4.00      2.23 o
  -4 -11   2      213.51      202.79      6.29 o
  -3 -11   2      105.32       99.91      3.90 o
  -2 -11   2      461.91      452.53     12.23 o
  -1 -11   2        0.97       -1.72      1.72 o
   0 -11   2      177.44      177.52      6.18 o
   1 -11   2      525.86      555.05     10.10 o
   2 -11   2       15.49       25.81      4.09 o
   3 -11   2       18.91       18.46      1.62 o
   4 -11   2      373.63      349.65      6.38 o
   5 -11   2       65.70       72.07      2.86 o
   6 -11   2        0.14       -1.36      1.36 o
   7 -11   2       50.37       46.94      2.84 o
   8 -11   2       27.79       30.48      4.63 o
   9 -11   2       26.01       28.19      4.08 o
  10 -11   2        6.38        6.16      3.51 o
  11 -11   2       66.04       81.87     10.74 o
  12 -11   2       10.67       16.04      4.35 o
 -10 -10   2        3.42        4.59      3.10 o
  -9 -10   2        8.72       13.73      2.75 o
  -8 -10   2       27.44       23.79      2.79 o
  -7 -10   2        0.09       -0.41      2.05 o
  -6 -10   2      234.09      210.35      6.36 o
  -5 -10   2        0.19       -1.96      1.96 o
  -4 -10   2      285.01      261.30      7.15 o
  -3 -10   2      169.40      166.33      4.80 o
  -2 -10   2       14.86        8.82      1.75 o
  -1 -10   2      272.40      282.67      9.42 o
   0 -10   2        0.64       -0.41      1.35 o
   1 -10   2      435.01      444.28      6.19 o
   2 -10   2        0.61        3.83      1.68 o
   3 -10   2        0.06       -1.11      1.11 o
   4 -10   2       22.83       21.71      1.69 o
   5 -10   2       73.10       70.23      2.70 o
   6 -10   2        1.17       -0.60      1.55 o
   7 -10   2        0.19       -1.55      1.55 o
   8 -10   2        4.98       -1.47      4.37 o
   9 -10   2        2.54        3.95      5.32 o
  10 -10   2       24.69       26.88      6.72 o
  11 -10   2        1.24       -0.18      3.51 o
  12 -10   2        0.59       -2.45      3.36 o
  13 -10   2        8.02       21.08      6.72 o
 -10  -9   2        2.66        3.80      2.57 o
  -9  -9   2        2.05       -1.67      2.16 o
  -8  -9   2       57.19       59.63      3.88 o
  -7  -9   2       60.35       63.04      3.10 o
  -6  -9   2      174.73      164.85      8.23 o
  -5  -9   2       48.58       41.37      2.85 o
  -4  -9   2      804.29      761.17     15.45 o
  -3  -9   2      124.24      120.39      4.33 o
  -2  -9   2        8.33       18.61      1.90 o
  -1  -9   2      435.39      423.00      8.82 o
   0  -9   2        0.68       -1.10      1.10 o
   1  -9   2       28.63       27.76      1.30 o
   2  -9   2     1716.46     1710.06     20.11 o
   3  -9   2      121.39      124.34      4.17 o
   4  -9   2        1.08        0.24      1.09 o
   5  -9   2        2.39       -0.90      1.07 o
   6  -9   2        0.14       -1.32      1.32 o
   7  -9   2       96.77       81.57      3.64 o
   8  -9   2      177.28      165.10      7.24 o
   9  -9   2       92.52       97.68      6.00 o
  10  -9   2        0.02       -2.22      3.00 o
  11  -9   2       12.74       11.78      4.83 o
  12  -9   2        6.86        8.84      4.04 o
  13  -9   2        8.58        3.97      6.05 o
 -11  -8   2       15.86       14.51      3.11 o
 -10  -8   2        3.60        3.48      2.50 o
  -9  -8   2        1.98       -0.29      2.21 o
  -8  -8   2       73.95       75.07      3.98 o
  -7  -8   2      146.49      134.02      5.11 o
  -6  -8   2      110.97      116.01      4.74 o
  -5  -8   2      285.50      272.32      6.01 o
  -4  -8   2       37.49       35.21      2.37 o
  -3  -8   2       91.91       79.45      3.28 o
  -2  -8   2      527.09      529.04      8.78 o
  -1  -8   2      448.43      469.72      7.05 o
   0  -8   2      231.76      238.72      3.37 o
   1  -8   2       76.69       77.17      1.96 o
   2  -8   2     1466.94     1459.38     16.18 o
   3  -8   2       23.67       24.65      1.34 o
   4  -8   2      419.30      404.13      5.97 o
   5  -8   2        0.09       -0.94      0.94 o
   6  -8   2     1232.82     1215.53     14.06 o
   7  -8   2       10.26       12.36      1.58 o
   8  -8   2       56.01       48.49      2.84 o
   9  -8   2        0.67       -0.46      1.72 o
  10  -8   2      205.44      221.70      6.94 o
  11  -8   2       11.37        6.22      2.71 o
  12  -8   2        2.29        4.65      2.74 o
  13  -8   2        0.10       -1.32      2.61 o
 -11  -7   2       23.18       20.66      3.19 o
 -10  -7   2        0.50       -0.89      2.36 o
  -9  -7   2        9.66       10.46      2.48 o
  -8  -7   2       41.82       45.31      3.16 o
  -7  -7   2        0.23       -1.47      1.47 o
  -6  -7   2       34.41       39.86      2.21 o
  -5  -7   2       37.29       32.25      1.95 o
  -4  -7   2       22.97       24.22      1.66 o
  -3  -7   2       63.29       73.10      2.50 o
  -2  -7   2       28.66       35.37      2.21 o
  -1  -7   2       73.54       84.87      3.53 o
   0  -7   2        4.00        9.65      0.74 o
   1  -7   2      478.93      473.76      5.84 o
   2  -7   2        8.12        7.25      0.93 o
   3  -7   2      157.00      145.81      2.67 o
   4  -7   2       95.04      113.52      2.32 o
   5  -7   2      385.11      371.94      5.20 o
   6  -7   2      441.30      411.76      5.07 o
   7  -7   2       59.85       58.32      1.94 o
   8  -7   2       94.92       82.46      3.27 o
   9  -7   2       33.14       28.27      1.90 o
  10  -7   2        8.47        3.57      1.66 o
  11  -7   2        3.21        1.66      1.67 o
  12  -7   2       31.95       27.10      3.04 o
  13  -7   2        0.36        1.21      2.31 o
  14  -7   2        3.81        2.67      2.60 o
 -12  -6   2        1.14       -2.58      2.58 o
 -11  -6   2      114.28      102.17      5.24 o
 -10  -6   2        2.05        0.83      2.34 o
  -9  -6   2       76.32       70.30      4.04 o
  -8  -6   2       68.16       81.64      3.49 o
  -7  -6   2      166.32      149.03      4.29 o
  -6  -6   2      141.25      134.45      3.84 o
  -5  -6   2      101.26      104.02      5.05 o
  -4  -6   2       44.72       50.53      1.83 o
  -3  -6   2       84.90       81.75      2.38 o
  -2  -6   2       53.42       48.19      2.05 o
  -1  -6   2       57.46      104.68      2.27 o
   0  -6   2      157.49      201.47      2.83 o
   1  -6   2       49.65       38.66      1.19 o
   2  -6   2      279.20      287.43      3.80 o
   3  -6   2        0.28        0.50      0.58 o
   4  -6   2      802.91      923.22      9.87 o
   5  -6   2      111.87      118.02      2.53 o
   6  -6   2      283.50      272.36      3.92 o
   7  -6   2      337.69      320.27      4.24 o
   8  -6   2       94.77      100.26      2.88 o
   9  -6   2       22.67       24.62      1.81 o
  10  -6   2      150.50      128.48      3.56 o
  11  -6   2        2.98       -1.58      1.58 o
  12  -6   2        0.95        1.56      1.90 o
  13  -6   2        3.07        0.03      1.90 o
  14  -6   2        0.13       -1.97      1.97 o
 -12  -5   2       10.53       11.32      2.84 o
 -11  -5   2       15.01       19.54      2.73 o
 -10  -5   2       43.12       46.69      3.17 o
  -9  -5   2       66.99       70.72      3.53 o
  -8  -5   2       14.00       16.24      1.88 o
  -7  -5   2       30.43       22.54      1.98 o
  -6  -5   2       24.87       26.53      2.75 o
  -5  -5   2       92.59       84.34      2.35 o
  -4  -5   2      102.74      120.29      2.99 o
  -3  -5   2      274.96      321.97      4.62 o
  -2  -5   2       96.05      104.04      2.63 o
  -1  -5   2       30.54       53.86      1.97 o
   0  -5   2      121.96      150.08      2.10 o
   1  -5   2      623.31      560.45      6.53 o
   2  -5   2        3.97        5.06      1.07 o
   3  -5   2     4447.28     4822.16     45.30 o
   4  -5   2     2072.68     2146.74     22.81 o
   5  -5   2       12.80       13.30      1.37 o
   6  -5   2      313.05      297.15      4.01 o
   7  -5   2      256.85      242.73      3.84 o
   8  -5   2     1296.30     1241.58     14.41 o
   9  -5   2      448.03      447.93      6.78 o
  10  -5   2       48.63       53.70      2.27 o
  11  -5   2       71.90       58.77      3.38 o
  12  -5   2       14.96       11.74      2.22 o
  13  -5   2       11.56       12.90      1.87 o
  14  -5   2        1.53        4.69      3.29 o
 -12  -4   2        0.63       -2.10      2.42 o
 -11  -4   2        0.18       -1.51      2.11 o
 -10  -4   2       14.16        7.70      2.48 o
  -9  -4   2        5.22        2.87      2.03 o
  -8  -4   2       12.45       12.40      1.86 o
  -7  -4   2       70.60       59.48      2.57 o
  -6  -4   2        2.04        4.53      1.15 o
  -5  -4   2       91.85       94.36      2.32 o
  -4  -4   2      106.53      117.47      2.32 o
  -3  -4   2     1829.09     1839.70     23.11 o
  -2  -4   2     1725.78     1750.84     21.93 o
  -1  -4   2      532.12      610.92      6.80 o
   0  -4   2     1259.61     1358.60     14.65 o
   1  -4   2       82.10       98.38      1.53 o
   2  -4   2     1920.47     2066.60     23.33 o
   3  -4   2     3667.14     3906.31     44.31 o
   4  -4   2     2695.86     2739.10     27.16 o
   5  -4   2     1470.92     1594.11     16.31 o
   6  -4   2       11.90       10.93      0.85 o
   7  -4   2       66.69       62.25      2.54 o
   8  -4   2      639.42      622.58      7.45 o
   9  -4   2       14.03       12.53      1.89 o
  10  -4   2       22.46       23.28      1.89 o
  11  -4   2        0.41        2.00      2.49 o
  12  -4   2       31.28       29.52      1.96 o
  13  -4   2        8.53       12.19      2.21 o
  14  -4   2        0.76       -1.47      2.65 o
 -13  -3   2        0.18       -2.88      2.88 o
 -12  -3   2        7.98        4.02      2.62 o
 -11  -3   2        1.31        3.83      2.29 o
 -10  -3   2       29.85       29.29      2.86 o
  -9  -3   2       19.10       14.54      2.32 o
  -8  -3   2      402.65      408.56      7.63 o
  -7  -3   2      171.94      187.98      4.35 o
  -6  -3   2       44.83       44.30      1.56 o
  -5  -3   2      102.18      102.66      2.26 o
  -4  -3   2       50.25       51.07      1.84 o
  -3  -3   2        1.67        0.23      0.67 o
  -2  -3   2     3839.38     4049.09     45.51 o
  -1  -3   2     1294.83     1275.86     12.19 o
   0  -3   2     1967.72     1888.73     21.33 o
   1  -3   2       13.88       30.44      1.05 o
   2  -3   2     7762.65     8186.28     66.93 o
   3  -3   2     2293.54     2275.15     22.73 o
   4  -3   2     1587.77     1733.94     17.40 o
   5  -3   2     1153.09     1134.20     11.82 o
   6  -3   2       12.09       15.02      0.87 o
   7  -3   2      276.33      268.03      3.81 o
   8  -3   2        3.66        4.72      1.01 o
   9  -3   2      594.60      616.17      8.41 o
  10  -3   2      135.14      141.30      3.18 o
  11  -3   2        1.13       -0.42      1.62 o
  12  -3   2      134.51      123.11      4.76 o
  13  -3   2       19.21       17.29      2.79 o
  14  -3   2        3.27       -0.81      2.60 o
  15  -3   2       10.00       13.93      4.65 o
 -13  -2   2        0.57        2.23      2.78 o
 -12  -2   2       10.04       10.81      2.85 o
 -11  -2   2        0.85        5.37      2.38 o
 -10  -2   2        3.50       -1.64      2.00 o
  -9  -2   2        3.44        2.33      2.04 o
  -8  -2   2       43.84       45.19      2.41 o
  -7  -2   2      223.22      209.59      4.65 o
  -6  -2   2      844.06      826.89     14.39 o
  -5  -2   2       96.37      109.28      2.38 o
  -4  -2   2        0.42        1.11      1.08 o
  -3  -2   2      560.37      564.85      6.84 o
  -2  -2   2     1755.38     1818.16     16.45 o
  -1  -2   2    11853.27    11719.37    108.76 o
   0  -2   2    27152.06    27336.93    244.56 o
   1  -2   2     1653.09     1676.17     15.87 o
   2  -2   2    10376.01    10500.43    102.71 o
   3  -2   2     8699.27     8746.64     83.98 o
   4  -2   2      487.40      500.40      5.84 o
   5  -2   2      196.00      243.75      2.96 o
   6  -2   2      211.70      222.07      3.05 o
   7  -2   2      421.10      402.88      5.23 o
   8  -2   2       67.92       66.92      1.85 o
   9  -2   2      282.20      271.54      4.89 o
  10  -2   2       18.03       16.79      1.22 o
  11  -2   2      107.59      106.78      4.16 o
  12  -2   2        2.20        3.15      2.12 o
  13  -2   2        7.54        5.14      2.91 o
  14  -2   2        1.81        0.65      2.51 o
  15  -2   2        1.23        1.89      3.01 o
 -13  -1   2       33.82       33.72      3.70 o
 -12  -1   2       22.00       23.83      3.74 o
 -11  -1   2       16.60       16.94      2.81 o
 -10  -1   2      108.21      122.51      4.96 o
  -9  -1   2        1.34        7.27      2.17 o
  -8  -1   2      466.18      458.32      7.68 o
  -7  -1   2       10.30       17.31      1.54 o
  -6  -1   2      887.84      887.53     11.28 o
  -5  -1   2      146.72      130.08      2.93 o
  -4  -1   2     1625.19     1865.68     18.85 o
  -3  -1   2      100.43      101.78      1.52 o
  -2  -1   2    10339.29    10745.26     99.42 o
  -1  -1   2     3079.51     3151.80     27.98 o
   0  -1   2     1418.71     1489.19     15.53 o
   1  -1   2      438.36      468.46      4.72 o
   2  -1   2       72.68       78.51      1.02 o
   3  -1   2      371.00      417.96      4.53 o
   4  -1   2        2.89        2.77      0.72 o
   5  -1   2      232.57      233.61      2.91 o
   6  -1   2     3261.01     3361.71     35.49 o
   7  -1   2      551.43      562.46      6.75 o
   8  -1   2      356.92      359.74      4.72 o
   9  -1   2      159.17      166.88      3.48 o
  10  -1   2        0.01        1.42      1.69 o
  11  -1   2       11.96       18.21      2.25 o
  12  -1   2        0.17       -0.32      1.96 o
  13  -1   2       68.01       69.58      3.74 o
  14  -1   2        0.09       -0.57      2.48 o
  15  -1   2        3.47        1.04      2.82 o
 -13   0   2        0.21       -0.70      2.87 o
 -12   0   2       42.96       53.85      5.55 o
 -11   0   2       12.25        9.95      2.95 o
 -10   0   2      173.48      161.29      5.08 o
  -9   0   2      247.83      263.78      8.22 o
  -8   0   2      475.62      498.75      7.38 o
  -7   0   2      312.38      327.15      4.19 o
  -6   0   2     1671.10     1648.26     17.08 o
  -5   0   2       80.38       65.06      1.51 o
  -4   0   2      364.29      301.43      3.47 o
  -3   0   2      688.20      716.29      7.22 o
  -2   0   2    13197.45    13324.21    130.53 o
  -1   0   2      136.67      145.92      1.93 o
   0   0   2     3790.36     3943.31     34.97 o
   1   0   2       59.24       53.97      0.88 o
   2   0   2       71.41       69.37      0.91 o
   3   0   2        0.70        0.13      0.25 o
   4   0   2     1367.06     1331.44     29.56 o
   5   0   2      106.07       99.93      1.57 o
   6   0   2      330.98      391.46      5.90 o
   7   0   2       93.66       90.77      2.19 o
   8   0   2     1099.39     1088.82     13.68 o
   9   0   2       14.66       12.85      1.90 o
  10   0   2      327.81      322.31      6.74 o
  11   0   2       84.97       85.95      3.66 o
  12   0   2       94.78       99.87      4.13 o
  13   0   2       14.55       15.80      2.47 o
  14   0   2        1.52        1.54      2.37 o
  15   0   2        6.18        2.23      3.06 o
 -13   1   2       31.95       32.47      4.93 o
 -12   1   2        7.80        9.68      2.61 o
 -11   1   2       34.50       39.27      3.16 o
 -10   1   2       59.03       65.15      3.45 o
  -9   1   2      118.43      108.28      2.97 o
  -8   1   2        4.33        5.17      1.11 o
  -7   1   2       55.08       68.95      1.87 o
  -6   1   2      107.61      104.67      2.14 o
  -5   1   2      424.71      508.71      5.81 o
  -4   1   2     1936.21     2128.93     21.46 o
  -3   1   2      224.79      213.13      2.59 o
  -2   1   2     2250.12     2352.45     22.37 o
  -1   1   2      550.69      613.44      5.53 o
   0   1   2      363.45      380.04      3.73 o
   1   1   2     3027.76     3143.96     29.04 o
   2   1   2     7735.43     7806.49     97.59 o
   3   1   2      595.60      609.24      7.91 o
   4   1   2      686.79      602.85      7.88 o
   5   1   2      325.83      356.21      4.34 o
   6   1   2     1257.40     1410.62     15.57 o
   7   1   2      108.83      119.31      2.71 o
   8   1   2       97.20      105.69      3.81 o
   9   1   2       12.65       10.62      2.24 o
  10   1   2      160.94      156.00      3.90 o
  11   1   2       21.25       23.62      2.29 o
  12   1   2       31.06       33.80      2.72 o
  13   1   2        2.45        0.58      2.12 o
  14   1   2        0.59        1.11      2.35 o
 -13   2   2        2.58        2.33      2.70 o
 -12   2   2        0.02       -1.85      2.37 o
 -11   2   2       79.48       88.54      5.83 o
 -10   2   2       40.49       37.49      1.82 o
  -9   2   2      359.38      370.07      5.40 o
  -8   2   2        4.76        2.90      1.83 o
  -7   2   2      191.13      182.37      3.16 o
  -6   2   2       11.06        9.04      0.86 o
  -5   2   2      136.01      157.49      2.46 o
  -4   2   2      564.07      557.93      6.25 o
  -3   2   2     3855.66     4132.24     43.18 o
  -2   2   2     2536.77     2620.73     22.36 o
  -1   2   2     7440.84     7439.57     69.26 o
   0   2   2      182.62      201.22      2.69 o
   1   2   2     4142.80     4250.98     58.35 o
   2   2   2    39734.69    39546.32   1278.63 o
   3   2   2     2882.61     2877.21     35.80 o
   4   2   2      276.15      259.86      5.57 o
   5   2   2      304.67      324.39      4.25 o
   6   2   2     2013.36     2092.93     24.48 o
   7   2   2        0.73        5.05      1.15 o
   8   2   2     1468.97     1577.04     25.99 o
   9   2   2       30.81       27.46      1.68 o
  10   2   2       88.77       92.26      3.04 o
  11   2   2       22.73       23.52      2.27 o
  12   2   2       33.95       31.62      2.67 o
  13   2   2       27.32       23.14      2.65 o
  14   2   2       24.35       24.11      2.89 o
 -13   3   2       22.28       23.71      3.27 o
 -12   3   2       19.12       24.08      3.10 o
 -11   3   2        6.81        7.27      1.48 o
 -10   3   2       85.02       97.16      3.01 o
  -9   3   2       64.57       68.02      2.52 o
  -8   3   2      112.59      103.87      2.73 o
  -7   3   2      209.00      191.05      3.50 o
  -6   3   2      100.43       98.78      2.70 o
  -5   3   2       38.38       26.70      1.08 o
  -4   3   2       38.41       34.49      1.07 o
  -3   3   2      163.07      188.08      2.39 o
  -2   3   2     5401.33     5732.42     52.91 o
  -1   3   2       43.76       22.64      0.77 o
   0   3   2       54.03       49.62      0.77 o
   1   3   2     4763.38     5145.52    114.13 o
   2   3   2       79.34       54.52      1.55 o
   3   3   2       51.94       44.49      3.60 o
   4   3   2      106.32      118.18      6.83 o
   5   3   2      662.18      640.95      9.31 o
   6   3   2      526.35      584.09     10.69 o
   7   3   2       69.66       72.93      1.72 o
   8   3   2        3.38        3.55      0.87 o
   9   3   2      503.36      480.41      7.50 o
  10   3   2      534.49      552.31      8.68 o
  11   3   2       32.43       26.82      2.25 o
  12   3   2       79.88       92.35      5.11 o
  13   3   2        7.22        9.01      2.34 o
  14   3   2        3.52        5.10      2.56 o
 -13   4   2        0.30        1.22      2.69 o
 -12   4   2        0.43       -0.39      1.68 o
 -11   4   2        4.18        3.92      1.67 o
 -10   4   2      111.71      116.86      3.76 o
  -9   4   2       72.88       68.65      2.81 o
  -8   4   2       31.38       26.14      1.70 o
  -7   4   2      628.66      622.12      9.38 o
  -6   4   2        7.78        9.25      1.02 o
  -5   4   2      224.71      244.93      3.36 o
  -4   4   2      639.59      747.37      7.65 o
  -3   4   2       64.22       80.68      1.59 o
  -2   4   2     1018.67     1073.07     10.56 o
  -1   4   2      688.13      696.82      8.24 o
   0   4   2        7.59        9.64      0.42 o
   1   4   2      249.61      290.01      6.81 o
   2   4   2       21.41       25.30      0.81 o
   3   4   2      950.97      991.92     23.47 o
   4   4   2      576.44      581.17     11.68 o
   5   4   2      270.16      274.95      3.98 o
   6   4   2       20.13       13.97      0.91 o
   7   4   2      337.04      325.03      4.88 o
   8   4   2       47.98       44.22      1.54 o
   9   4   2      199.68      182.91      3.71 o
  10   4   2       12.02       16.90      1.59 o
  11   4   2      100.97      102.42      3.53 o
  12   4   2        4.25        1.11      2.05 o
  13   4   2       13.70       12.26      3.15 o
  14   4   2        0.50        0.83      3.04 o
 -13   5   2        0.07        0.22      2.27 o
 -12   5   2       48.03       46.95      2.58 o
 -11   5   2       51.16       57.74      2.66 o
 -10   5   2       18.64       17.34      1.79 o
  -9   5   2      156.25      161.04      3.79 o
  -8   5   2      104.37       89.33      2.78 o
  -7   5   2      382.87      351.31      5.17 o
  -6   5   2       66.08       56.57      1.77 o
  -5   5   2     2001.88     2022.31     20.35 o
  -4   5   2      132.16      138.63      2.46 o
  -3   5   2       79.35       73.27      1.45 o
  -2   5   2      207.93      265.60      3.76 o
  -1   5   2     1487.76     1429.32     15.35 o
   0   5   2     3094.73     3546.36     39.08 o
   1   5   2     2970.49     3037.70     40.81 o
   2   5   2      352.30      371.53      6.21 o
   3   5   2       85.75       57.41      8.40 o
   4   5   2      318.04      358.93      9.78 o
   5   5   2       43.63       53.58      3.08 o
   6   5   2      167.04      186.27      3.36 o
   7   5   2      425.85      404.91      7.17 o
   8   5   2      251.83      244.90      4.44 o
   9   5   2       57.29       54.92      2.22 o
  10   5   2        7.21        6.61      1.45 o
  11   5   2       90.52       85.25      3.15 o
  12   5   2       29.22       33.20      2.73 o
  13   5   2        2.06       -0.87      2.46 o
  14   5   2        6.07       10.63      4.39 o
 -13   6   2       10.24       11.39      2.83 o
 -12   6   2       27.14       29.10      2.77 o
 -11   6   2       33.08       34.91      2.40 o
 -10   6   2       42.50       48.85      2.42 o
  -9   6   2      119.44      118.08      3.37 o
  -8   6   2       40.33       39.83      2.07 o
  -7   6   2       52.47       60.24      2.39 o
  -6   6   2       15.37       11.37      1.06 o
  -5   6   2      162.14      173.27      3.03 o
  -4   6   2       41.61       64.54      1.78 o
  -3   6   2     1032.35     1208.22     12.13 o
  -2   6   2      357.04      387.65      5.71 o
  -1   6   2      358.14      386.25      4.44 o
   0   6   2      588.55      632.27     18.91 o
   1   6   2        0.39        0.39      0.36 o
   2   6   2      473.24      535.89      8.81 o
   3   6   2      467.22      456.58      6.78 o
   4   6   2      548.28      604.30     15.51 o
   5   6   2     1118.48     1149.90     27.99 o
   6   6   2      331.12      378.87      8.62 o
   7   6   2      174.27      179.46      4.34 o
   8   6   2        4.72        3.71      1.53 o
   9   6   2      176.99      170.02      3.68 o
  10   6   2        9.34       10.01      1.55 o
  11   6   2       17.98       18.63      1.79 o
  12   6   2        3.50        3.12      2.57 o
  13   6   2        3.77        1.11      3.97 o
 -13   7   2        6.55       12.40      2.74 o
 -12   7   2        0.23       -0.92      2.60 o
 -11   7   2        0.98       -0.69      1.96 o
 -10   7   2        9.93        8.29      1.72 o
  -9   7   2        5.82        7.11      1.61 o
  -8   7   2      311.01      290.84      5.68 o
  -7   7   2        4.80        0.03      1.22 o
  -6   7   2       94.65       83.10      2.28 o
  -5   7   2        0.11       -0.72      0.72 o
  -4   7   2      243.17      243.91      3.73 o
  -3   7   2        0.36       -0.01      0.59 o
  -2   7   2      966.93      986.76     11.18 o
  -1   7   2        1.77        1.24      0.58 o
   0   7   2      190.94      193.64      4.59 o
   1   7   2       88.61      126.17      2.68 o
   2   7   2       60.55       71.67      1.67 o
   3   7   2       48.02       38.49      1.49 o
   4   7   2        9.88       11.20      0.99 o
   5   7   2      294.82      322.99      6.90 o
   6   7   2      180.20      179.35      3.58 o
   7   7   2        9.60        7.70      2.44 o
   8   7   2        2.15        1.42      1.86 o
   9   7   2       18.79       25.50      2.49 o
  10   7   2       25.25       25.60      1.76 o
  11   7   2        0.13       -0.21      1.86 o
  12   7   2        0.00       -1.89      1.89 o
  13   7   2        2.55       -1.11      2.21 o
 -13   8   2       10.96       11.09      3.81 o
 -12   8   2        0.94       -2.21      2.21 o
 -11   8   2        4.11        3.07      2.33 o
 -10   8   2        9.17        9.77      2.38 o
  -9   8   2      112.89      104.26      4.78 o
  -8   8   2      214.25      230.45      6.05 o
  -7   8   2       13.06        9.85      1.72 o
  -6   8   2       14.13       11.92      1.26 o
  -5   8   2       29.57       27.91      1.51 o
  -4   8   2      691.87      718.75      8.34 o
  -3   8   2       40.62       43.53      1.52 o
  -2   8   2      622.27      600.83      6.85 o
  -1   8   2        0.08       -0.62      0.62 o
   0   8   2     3113.14     3632.63     93.19 o
   1   8   2        1.78        3.83      0.92 o
   2   8   2      890.64      873.98     11.58 o
   3   8   2        0.04        1.34      0.98 o
   4   8   2      476.10      501.27      7.68 o
   5   8   2      173.37      177.25      4.71 o
   6   8   2       19.05       19.22      1.60 o
   7   8   2        5.06        6.69      1.52 o
   8   8   2      414.75      414.70     14.63 o
   9   8   2        3.48        2.77      1.80 o
  10   8   2        4.64        1.78      1.18 o
  11   8   2        4.32        3.93      2.01 o
  12   8   2        5.78       11.25      3.29 o
  13   8   2       23.90       34.50      4.42 o
 -12   9   2        1.46       -1.07      3.86 o
 -11   9   2       22.64       19.56      3.73 o
 -10   9   2        0.11       -1.46      2.51 o
  -9   9   2        0.60        3.14      2.95 o
  -8   9   2        2.25       -1.44      2.68 o
  -7   9   2       36.07       29.58      3.64 o
  -6   9   2       93.94       82.50      2.77 o
  -5   9   2      201.58      196.75      4.07 o
  -4   9   2      321.94      328.83      9.09 o
  -3   9   2       91.32       94.54      2.30 o
  -2   9   2      139.45      132.98      2.58 o
  -1   9   2      155.30      151.80      2.56 o
   0   9   2      266.62      289.76      8.86 o
   1   9   2       26.51       26.33      1.35 o
   2   9   2      149.91      162.23      3.11 o
   3   9   2       10.32        9.87      0.90 o
   4   9   2       59.14       68.73      2.19 o
   5   9   2        0.02        0.09      2.01 o
   6   9   2      154.05      139.48      4.82 o
   7   9   2        7.68        1.43      1.62 o
   8   9   2      150.05      140.81      5.16 o
   9   9   2        3.13        5.60      4.55 o
  10   9   2        0.00        0.21      1.21 o
  11   9   2        0.31       -1.65      1.65 o
  12   9   2       12.82       13.89      3.64 o
 -12  10   2        0.32        4.03      6.21 o
 -11  10   2        4.55        4.19      3.16 o
 -10  10   2        1.49        4.98      3.41 o
  -9  10   2       69.69       71.06      6.45 o
  -8  10   2        2.14       -0.77      2.55 o
  -7  10   2      154.53      153.95     12.74 o
  -6  10   2       70.60       65.09      2.69 o
  -5  10   2       35.32       33.18      2.30 o
  -4  10   2       59.51       62.91      3.62 o
  -3  10   2      245.75      249.97      4.15 o
  -2  10   2      322.33      307.01      4.51 o
  -1  10   2      152.59      151.54      2.62 o
   0  10   2      561.12      630.76     14.51 o
   1  10   2       14.97       20.14      1.49 o
   2  10   2      134.72      128.95      3.10 o
   3  10   2        8.30       12.09      1.27 o
   4  10   2      133.92      125.77      2.97 o
   5  10   2       34.91       40.46      2.97 o
   6  10   2      334.94      326.38      9.34 o
   7  10   2        2.51       -1.60      1.60 o
   8  10   2      164.12      156.89      9.00 o
   9  10   2        1.01       -0.76      1.75 o
  10  10   2        0.10       -0.95      2.07 o
  11  10   2       14.12       15.23      2.29 o
  12  10   2        1.73        5.18      3.16 o
 -11  11   2        0.28       -2.10      3.63 o
 -10  11   2        1.16        5.41      3.66 o
  -9  11   2       97.62      117.46      9.02 o
  -8  11   2       43.65       53.20      4.65 o
  -7  11   2      121.70      116.46      6.35 o
  -6  11   2        8.51        3.91      1.57 o
  -5  11   2      200.69      192.11      4.52 o
  -4  11   2       81.11       76.35      2.81 o
  -3  11   2      833.75      825.40     12.17 o
  -2  11   2      618.55      593.67      7.94 o
  -1  11   2      606.84      656.84      7.90 o
   0  11   2      379.77      408.52     12.57 o
   1  11   2       63.43       67.72      3.06 o
   2  11   2      229.20      226.20      6.67 o
   3  11   2        2.88        2.89      1.39 o
   4  11   2      810.19      763.88     11.90 o
   5  11   2       26.27       23.32      1.95 o
   6  11   2        1.93       -1.03      1.86 o
   7  11   2        0.58       -2.04      3.28 o
   8  11   2       39.15       40.31      6.88 o
   9  11   2        5.50        4.75      6.05 o
  10  11   2       47.66       49.12      7.28 o
  11  11   2        2.07        2.40      3.56 o
 -11  12   2        3.44        9.79      4.28 o
 -10  12   2        4.44        2.70      3.69 o
  -9  12   2        8.54        3.90      3.63 o
  -8  12   2        6.00        7.81      4.31 o
  -7  12   2        0.07       -2.81      2.84 o
  -6  12   2        0.00       -1.01      1.43 o
  -5  12   2       76.18       65.16      3.68 o
  -4  12   2       29.84       22.27      2.22 o
  -3  12   2       41.65       44.27      2.24 o
  -2  12   2      124.91      123.10      2.99 o
  -1  12   2      340.15      367.11      7.95 o
   0  12   2        0.10       -1.63      1.63 o
   1  12   2       38.49       41.31      2.98 o
   2  12   2        0.50        4.26      1.71 o
   3  12   2       13.57        7.26      2.09 o
   4  12   2       44.55       46.30      2.27 o
   5  12   2       13.62       10.62      1.58 o
   6  12   2        2.00        0.39      1.46 o
   7  12   2        0.11       -0.71      1.33 o
   8  12   2        0.54       -1.35      1.35 o
   9  12   2       45.13       46.20      5.60 o
  10  12   2        0.51       -0.17      1.80 o
 -10  13   2       20.54       34.73      8.46 o
  -9  13   2       26.65       30.13      4.71 o
  -8  13   2        0.56        2.66      3.35 o
  -7  13   2       76.40       81.54      4.70 o
  -6  13   2        0.13       -1.65      1.65 o
  -5  13   2       29.01       30.10      2.26 o
  -4  13   2      118.46      116.96      3.62 o
  -3  13   2       22.68       19.91      2.04 o
  -2  13   2      131.90      125.67      3.17 o
  -1  13   2       56.06       55.35      4.98 o
   0  13   2        9.10        9.60      3.42 o
   1  13   2      483.98      489.52     22.01 o
   2  13   2      121.61      116.99      4.12 o
   3  13   2       97.94      101.43      3.75 o
   4  13   2        7.49        7.56      1.67 o
   5  13   2       75.03       68.81      3.09 o
   6  13   2       81.25       81.40      3.13 o
   7  13   2       13.62       15.44      1.87 o
   8  13   2       24.43       20.22      3.03 o
   9  13   2        0.05       -2.07      3.64 o
  10  13   2        1.31       -2.18      2.73 o
  -9  14   2        4.83        1.44      3.90 o
  -8  14   2        1.49       -0.76      3.65 o
  -7  14   2        0.70       -2.37      2.37 o
  -6  14   2        1.52       -1.79      1.79 o
  -5  14   2       15.23       11.78      2.20 o
  -4  14   2        9.87       10.87      2.04 o
  -3  14   2      120.36      128.63      3.92 o
  -2  14   2       50.83       49.08      3.95 o
  -1  14   2      178.61      175.63      5.78 o
   0  14   2       37.69       40.11      3.95 o
   1  14   2       13.78       17.20      2.68 o
   2  14   2        7.52        6.47      2.32 o
   3  14   2        9.81        5.65      2.23 o
   4  14   2        1.34       -1.80      1.85 o
   5  14   2        6.31        4.24      1.99 o
   6  14   2        0.79        1.30      1.59 o
   7  14   2       12.09       11.85      2.33 o
   8  14   2       12.92       12.34      3.11 o
   9  14   2        4.95        1.65      4.77 o
  -8  15   2       38.48       45.48      7.79 o
  -7  15   2        5.18        6.29      3.33 o
  -6  15   2       20.59       22.58      2.98 o
  -5  15   2        1.19       -2.01      2.01 o
  -4  15   2       61.35       69.54      3.60 o
  -3  15   2       43.33       43.53      2.40 o
  -2  15   2       19.83       23.32      3.00 o
  -1  15   2        7.07        6.20      2.47 o
   0  15   2       52.96       61.40      3.67 o
   1  15   2       84.34       81.23      6.20 o
   2  15   2       32.01       26.50      3.05 o
   3  15   2       12.28       10.24      2.44 o
   4  15   2        0.11        0.61      2.92 o
   5  15   2        0.91        0.18      3.14 o
   6  15   2       15.52       13.94      2.36 o
   7  15   2        5.10        9.13      3.14 o
   8  15   2        0.95        1.11      3.05 o
  -7  16   2        0.30       -3.07      3.07 o
  -6  16   2       24.70       31.55      3.32 o
  -5  16   2       18.44       21.10      2.74 o
  -4  16   2       14.07       13.92      2.11 o
  -3  16   2       18.88       10.28      4.51 o
  -2  16   2       45.09       51.06      4.96 o
  -1  16   2       14.58       10.11      2.80 o
   0  16   2      100.80      125.45      5.47 o
   1  16   2       13.15       17.97      4.27 o
   2  16   2        3.48        3.92      2.89 o
   3  16   2       54.26       67.20      3.95 o
   4  16   2       12.70       11.43      4.47 o
   5  16   2        1.25        1.61      3.36 o
   6  16   2        2.58        6.53      3.12 o
  -6  17   2       29.57       40.66      4.37 o
  -5  17   2        0.59        0.49      2.20 o
  -4  17   2        0.44       -1.81      3.93 o
  -3  17   2       23.81       23.53      4.69 o
  -2  17   2       35.09       38.31      4.81 o
  -1  17   2        0.20        1.74      3.40 o
   0  17   2        8.34       10.02      2.77 o
   1  17   2        7.22        2.46      2.42 o
   2  17   2        0.12       -2.25      2.25 o
   3  17   2        0.38       -2.97      2.97 o
   4  17   2       13.22       19.26      3.28 o
   5  17   2        2.38        4.69      3.76 o
  -3  18   2        0.29       -4.43      4.43 o
  -2  18   2        0.34       -1.49      4.53 o
  -1  18   2        0.94       -2.59      3.49 o
   0  18   2        3.43        4.88      2.62 o
   1  18   2        4.93        3.94      2.63 o
   2  18   2       17.34       24.77      3.16 o
  -2 -16   3        2.09        7.80      3.56 o
  -1 -16   3        0.00        6.52      3.45 o
   0 -16   3       32.62       23.29      4.32 o
   1 -16   3       15.56       14.77      5.16 o
   2 -16   3        0.00        5.20      3.67 o
   3 -16   3        1.94        2.88      3.82 o
   4 -16   3        0.14       -1.67      2.10 o
   5 -16   3        0.59        1.10      2.34 o
   6 -16   3       15.37       19.00      2.77 o
  -4 -15   3        9.75        8.77      3.02 o
  -3 -15   3       14.85       17.47      3.17 o
  -2 -15   3        0.58       -0.63      3.09 o
  -1 -15   3       22.30       21.87      3.95 o
   0 -15   3       16.72       10.22      3.59 o
   1 -15   3        9.90       10.26      3.68 o
   2 -15   3        0.14       -2.03      3.14 o
   3 -15   3       78.68       68.28      5.64 o
   4 -15   3        7.99        6.34      2.02 o
   5 -15   3        8.60       15.07      2.73 o
   6 -15   3        1.99        2.28      2.29 o
   7 -15   3       16.46       21.12      2.81 o
   8 -15   3        0.30        0.38      4.28 o
  -5 -14   3        0.12       -2.60      2.60 o
  -4 -14   3        7.17        6.60      2.68 o
  -3 -14   3        9.44        9.95      3.47 o
  -2 -14   3       33.13       33.56      3.45 o
  -1 -14   3        0.77       -2.33      2.75 o
   0 -14   3        0.05        1.14      3.66 o
   1 -14   3        0.25       -2.75      2.75 o
   2 -14   3        1.87       -0.22      4.55 o
   3 -14   3        0.05       -1.88      1.88 o
   4 -14   3       60.88       64.20      3.21 o
   5 -14   3       11.96       11.56      2.35 o
   6 -14   3        0.66       -2.10      3.25 o
   7 -14   3        1.49        2.33      2.67 o
   8 -14   3       20.44       32.91      4.67 o
   9 -14   3       26.25       30.13      5.00 o
  -7 -13   3        6.69       14.11      3.44 o
  -6 -13   3       42.97       44.93      5.88 o
  -5 -13   3        3.56       -2.35      2.35 o
  -4 -13   3       41.43       43.19      3.67 o
  -3 -13   3        6.36        4.78      2.49 o
  -2 -13   3      114.31      119.77      6.88 o
  -1 -13   3       59.82       56.48      3.80 o
   0 -13   3        2.32        0.15      2.80 o
   1 -13   3        4.79        0.77      2.66 o
   2 -13   3       31.63       30.83      4.10 o
   3 -13   3       91.46       88.87      3.38 o
   4 -13   3        1.10        0.19      2.47 o
   5 -13   3        0.55        0.10      1.86 o
   6 -13   3       11.46       13.54      2.18 o
   7 -13   3       27.09       26.81      2.86 o
   8 -13   3        3.17        2.53      2.71 o
   9 -13   3       10.20       13.14      4.16 o
  10 -13   3        0.21       -2.11      3.89 o
  -8 -12   3       28.42       31.33      3.83 o
  -7 -12   3       16.45       11.63      3.23 o
  -6 -12   3       15.67       10.79      3.65 o
  -5 -12   3        0.00       -2.18      2.18 o
  -4 -12   3       60.35       60.43      3.84 o
  -3 -12   3        3.00        3.20      2.37 o
  -2 -12   3       46.21       49.07      3.17 o
  -1 -12   3      131.36      124.03      6.42 o
   0 -12   3       58.72       62.89      4.43 o
   1 -12   3       17.66       18.30      5.77 o
   2 -12   3       49.68       48.52      2.42 o
   3 -12   3       83.33       93.26      3.46 o
   4 -12   3       11.16        7.66      1.64 o
   5 -12   3       97.06      102.98      3.44 o
   6 -12   3        9.11        9.43      1.85 o
   7 -12   3       71.83       69.59      3.52 o
   8 -12   3       27.40       28.54      3.47 o
   9 -12   3       30.29       35.81      4.59 o
  10 -12   3        0.17       -1.64      3.59 o
  11 -12   3        8.79       15.51      6.07 o
  -8 -11   3        4.66        8.79      2.65 o
  -7 -11   3        0.17        1.04      2.34 o
  -6 -11   3        0.13        1.17      2.27 o
  -5 -11   3        0.19       -1.98      2.14 o
  -4 -11   3        4.90        1.66      2.31 o
  -3 -11   3        3.05        5.86      2.28 o
  -2 -11   3       54.65       47.02      3.01 o
  -1 -11   3       25.04       24.66      2.52 o
   0 -11   3        0.18       -1.29      1.77 o
   1 -11   3       60.13       55.31      2.90 o
   2 -11   3        0.12       -1.17      1.17 o
   3 -11   3      146.69      141.12      3.59 o
   4 -11   3       50.00       45.32      3.19 o
   5 -11   3       12.98       17.41      1.88 o
   6 -11   3       88.28       87.86      3.26 o
   7 -11   3        2.37        1.60      1.89 o
   8 -11   3        1.08       -2.09      2.09 o
   9 -11   3       33.35       32.05      4.21 o
  10 -11   3       28.32       29.86      4.39 o
  11 -11   3        3.72        0.45      3.72 o
  12 -11   3        0.10        2.36      6.78 o
  -9 -10   3        0.71       -2.27      2.53 o
  -8 -10   3       20.64       25.46      3.16 o
  -7 -10   3        3.69        4.56      3.68 o
  -6 -10   3       59.15       58.23      3.62 o
  -5 -10   3       21.56       18.01      3.89 o
  -4 -10   3      363.25      353.42      8.90 o
  -3 -10   3       31.60       32.18      2.70 o
  -2 -10   3      341.08      318.75      6.58 o
  -1 -10   3      275.66      269.12      6.07 o
   0 -10   3      274.80      244.76      6.25 o
   1 -10   3       57.12       54.75      2.03 o
   2 -10   3      163.88      162.25      3.52 o
   3 -10   3      168.53      149.29      3.61 o
   4 -10   3      271.47      251.66      5.09 o
   5 -10   3        4.00        7.90      1.62 o
   6 -10   3      322.29      326.32      6.36 o
   7 -10   3      163.09      160.69      4.91 o
   8 -10   3       21.00       19.49      2.78 o
   9 -10   3       31.72       33.92      4.22 o
  10 -10   3       28.66       29.41      5.70 o
  11 -10   3       54.54       53.86      5.21 o
  12 -10   3        5.16       11.22      4.11 o
  13 -10   3        1.00        9.93      6.05 o
 -10  -9   3        8.64        7.80      2.89 o
  -9  -9   3       13.48       16.00      3.36 o
  -8  -9   3       16.56       16.42      2.81 o
  -7  -9   3        0.16        0.82      2.90 o
  -6  -9   3      241.68      213.98      6.62 o
  -5  -9   3       11.00        6.61      2.28 o
  -4  -9   3      177.83      175.43      5.77 o
  -3  -9   3      238.33      259.54     11.12 o
  -2  -9   3      188.04      197.71      4.88 o
  -1  -9   3      135.21      126.43      3.76 o
   0  -9   3     1597.83     1577.98     20.95 o
   1  -9   3      192.44      162.40      2.97 o
   2  -9   3       83.43       94.86      2.53 o
   3  -9   3       42.62       38.45      1.69 o
   4  -9   3       80.25       77.41      2.51 o
   5  -9   3      381.22      354.82      6.41 o
   6  -9   3        9.13       -0.84      1.60 o
   7  -9   3        0.25       -0.44      2.28 o
   8  -9   3        6.25        3.03      2.46 o
   9  -9   3        0.57        0.09      2.75 o
  10  -9   3       29.68       31.70      4.14 o
  11  -9   3        4.39        5.81      3.51 o
  12  -9   3       68.45       78.31      4.80 o
  13  -9   3        3.66        5.17      4.53 o
 -10  -8   3        4.84        5.31      2.73 o
  -9  -8   3        9.61       11.19      2.67 o
  -8  -8   3       11.73        9.51      2.46 o
  -7  -8   3       33.56       33.79      3.65 o
  -6  -8   3       43.28       50.47      2.82 o
  -5  -8   3        0.24        0.76      1.74 o
  -4  -8   3      136.12      133.15      6.26 o
  -3  -8   3      579.43      549.49     11.72 o
  -2  -8   3      413.51      399.02      7.24 o
  -1  -8   3      434.85      462.48      7.13 o
   0  -8   3      478.83      489.03      6.10 o
   1  -8   3       43.57       49.21      1.59 o
   2  -8   3       15.08       19.84      1.25 o
   3  -8   3        0.81       -0.26      0.85 o
   4  -8   3        0.10       -0.83      0.83 o
   5  -8   3       74.20       72.01      2.20 o
   6  -8   3       15.40       15.05      1.48 o
   7  -8   3      155.53      157.63      3.82 o
   8  -8   3       12.93        8.37      1.97 o
   9  -8   3      102.59      104.74      5.19 o
  10  -8   3        0.84       -1.14      2.39 o
  11  -8   3       73.37       72.26      5.74 o
  12  -8   3       78.30       72.42      4.33 o
  13  -8   3        3.86        1.36      2.64 o
  14  -8   3        2.49        8.15      6.25 o
 -11  -7   3       25.29       30.89      4.34 o
 -10  -7   3        5.12       -0.31      2.67 o
  -9  -7   3       85.03       93.03      4.82 o
  -8  -7   3       40.38       36.32      3.05 o
  -7  -7   3       94.53       86.64      5.06 o
  -6  -7   3        5.30        5.25      1.75 o
  -5  -7   3      379.57      347.66      7.22 o
  -4  -7   3       61.04       58.67      2.75 o
  -3  -7   3       60.60       54.81      2.07 o
  -2  -7   3       12.18       12.91      1.64 o
  -1  -7   3        5.92        4.08      0.96 o
   0  -7   3      497.51      480.86      5.93 o
   1  -7   3      389.43      417.05      5.38 o
   2  -7   3       79.97       86.55      2.45 o
   3  -7   3       99.55       98.52      2.22 o
   4  -7   3      595.48      556.35      6.71 o
   5  -7   3      614.17      605.84      7.62 o
   6  -7   3      121.61      123.46      2.65 o
   7  -7   3      210.35      196.59      3.26 o
   8  -7   3     1012.64      981.77     11.28 o
   9  -7   3        0.46       -1.36      1.36 o
  10  -7   3      104.30      105.41      3.58 o
  11  -7   3       25.56       32.65      2.39 o
  12  -7   3       10.73        9.32      2.68 o
  13  -7   3       23.94       30.78      3.48 o
  14  -7   3        6.05        2.30      2.65 o
 -11  -6   3        0.59        0.02      2.81 o
 -10  -6   3        0.06       -0.32      2.46 o
  -9  -6   3        0.29       -2.15      3.20 o
  -8  -6   3       55.26       48.46      3.34 o
  -7  -6   3       10.35        8.53      1.88 o
  -6  -6   3        2.66       -1.32      1.51 o
  -5  -6   3       46.41       40.42      2.48 o
  -4  -6   3        1.92        2.09      1.26 o
  -3  -6   3        7.35        4.21      0.81 o
  -2  -6   3      362.51      419.95      7.44 o
  -1  -6   3       19.12       21.18      1.10 o
   0  -6   3      280.54      282.90      3.79 o
   1  -6   3       71.20       82.61      1.76 o
   2  -6   3      955.26     1042.12     11.27 o
   3  -6   3       72.88      106.58      3.89 o
   4  -6   3      218.87      223.93      3.50 o
   5  -6   3     1261.52     1265.47     14.19 o
   6  -6   3       68.92       80.77      1.97 o
   7  -6   3        0.73       -0.90      0.90 o
   8  -6   3        5.28       10.63      1.25 o
   9  -6   3       26.11       32.62      1.92 o
  10  -6   3      583.75      571.81      8.47 o
  11  -6   3       57.56       55.57      2.51 o
  12  -6   3       12.90       12.04      2.34 o
  13  -6   3       13.88       14.28      2.36 o
  14  -6   3        1.12       -2.05      2.05 o
 -12  -5   3        3.57        3.24      3.22 o
 -11  -5   3        1.62        2.73      2.86 o
 -10  -5   3       55.21       60.92      4.17 o
  -9  -5   3      122.25      119.97      5.21 o
  -8  -5   3        1.07        2.08      2.04 o
  -7  -5   3      568.08      554.60     10.58 o
  -6  -5   3        2.73        3.76      1.49 o
  -5  -5   3        2.00        1.28      1.27 o
  -4  -5   3        0.51       -0.77      0.77 o
  -3  -5   3       50.86       45.00      2.08 o
  -2  -5   3      753.04      833.99     13.40 o
  -1  -5   3      189.14      169.33      2.60 o
   0  -5   3       24.58       16.43      0.74 o
   1  -5   3       79.88      125.86      2.12 o
   2  -5   3     1037.11     1012.20     11.35 o
   3  -5   3     1192.58     1376.80     13.63 o
   4  -5   3     2979.70     3071.78     32.24 o
   5  -5   3     2425.67     2546.33     25.66 o
   6  -5   3       29.84       22.38      1.07 o
   7  -5   3        7.21        8.14      0.96 o
   8  -5   3      821.04      805.35      9.89 o
   9  -5   3      107.22      105.62      2.97 o
  10  -5   3       55.73       55.86      2.28 o
  11  -5   3        3.15        0.92      1.69 o
  12  -5   3        2.88       -1.66      1.66 o
  13  -5   3        1.73        1.30      1.78 o
  14  -5   3       32.75       32.18      2.47 o
 -12  -4   3       45.31       54.63      4.05 o
 -11  -4   3        9.61        7.92      2.67 o
 -10  -4   3       66.27       69.78      4.80 o
  -9  -4   3       34.01       35.78      2.83 o
  -8  -4   3       10.88        9.89      2.16 o
  -7  -4   3      224.40      221.95      5.09 o
  -6  -4   3      272.99      268.09      5.42 o
  -5  -4   3      384.05      405.37      6.61 o
  -4  -4   3      813.50      755.04     12.76 o
  -3  -4   3      767.85      757.95     11.03 o
  -2  -4   3      472.89      527.04      8.59 o
  -1  -4   3       44.60       42.60      1.46 o
   0  -4   3        4.66        5.38      0.56 o
   1  -4   3     5955.68     6238.19     62.19 o
   2  -4   3      225.70      242.64      5.07 o
   3  -4   3     3898.29     3951.27     36.56 o
   4  -4   3      276.60      272.73      3.78 o
   5  -4   3     4853.49     4997.61     46.83 o
   6  -4   3      136.76      157.93      2.87 o
   7  -4   3      391.06      380.84      4.38 o
   8  -4   3       90.86       79.39      2.13 o
   9  -4   3      648.94      658.42      8.95 o
  10  -4   3      425.76      406.55      6.33 o
  11  -4   3       29.91       33.03      2.16 o
  12  -4   3        4.56        1.50      1.57 o
  13  -4   3       13.47       11.92      1.87 o
  14  -4   3       19.48       27.66      3.26 o
  15  -4   3        0.28        0.89      7.85 o
 -12  -3   3        1.01       -0.85      2.59 o
 -11  -3   3       14.20       16.40      2.77 o
 -10  -3   3        7.91        3.40      2.22 o
  -9  -3   3       21.07       16.73      2.46 o
  -8  -3   3       42.67       44.43      2.87 o
  -7  -3   3       10.87        9.39      1.71 o
  -6  -3   3      216.93      220.00      4.77 o
  -5  -3   3      206.24      206.59      6.82 o
  -4  -3   3        6.07        7.62      1.00 o
  -3  -3   3      385.23      375.15      5.99 o
  -2  -3   3     1199.13     1217.46     13.17 o
  -1  -3   3      803.68      900.47      9.88 o
   0  -3   3      254.98      287.11      3.61 o
   1  -3   3       78.09      102.40      1.71 o
   2  -3   3     2917.37     3194.68     30.08 o
   3  -3   3     8397.60     8915.85     87.09 o
   4  -3   3      509.15      571.93      6.31 o
   5  -3   3      143.83      139.66      2.35 o
   6  -3   3       24.09       34.70      1.22 o
   7  -3   3        4.59        0.94      0.73 o
   8  -3   3       60.53       65.32      1.94 o
   9  -3   3      129.47      106.81      2.96 o
  10  -3   3      108.82      118.01      2.95 o
  11  -3   3        6.84        6.24      1.67 o
  12  -3   3       44.37       50.74      2.31 o
  13  -3   3        5.28        7.33      2.56 o
  14  -3   3        0.28       -0.13      2.51 o
  15  -3   3        0.45        0.68      2.73 o
 -12  -2   3        5.44        4.39      2.99 o
 -11  -2   3        8.08        6.54      2.55 o
 -10  -2   3        8.19        8.45      2.34 o
  -9  -2   3        0.22       -0.43      2.02 o
  -8  -2   3      255.87      240.28      6.33 o
  -7  -2   3       30.04       29.95      2.55 o
  -6  -2   3      727.81      719.10     10.16 o
  -5  -2   3      165.41      170.48      3.36 o
  -4  -2   3     2833.74     2879.77     32.79 o
  -3  -2   3     1052.25     1063.05     11.06 o
  -2  -2   3       73.85       79.27      1.35 o
  -1  -2   3     3224.77     3343.26     34.73 o
   0  -2   3    12031.57    11888.96    177.28 o
   1  -2   3      974.73      998.12     10.13 o
   2  -2   3      659.91      721.15      7.60 o
   3  -2   3     2178.12     2374.44     22.31 o
   4  -2   3     1525.65     1591.96     17.16 o
   5  -2   3      536.49      530.63      5.94 o
   6  -2   3      416.58      394.52      4.45 o
   7  -2   3       66.77       47.63      1.56 o
   8  -2   3       40.14       45.03      2.21 o
   9  -2   3      537.74      536.89      6.88 o
  10  -2   3       42.88       44.29      1.74 o
  11  -2   3       67.10       73.24      5.56 o
  12  -2   3       20.13       18.88      3.47 o
  13  -2   3       39.33       40.61      3.21 o
  14  -2   3        1.73        2.41      2.73 o
  15  -2   3       48.58       55.50      4.01 o
 -13  -1   3       21.69       24.38      5.10 o
 -12  -1   3        0.08        3.34      2.73 o
 -11  -1   3       20.60       22.00      3.01 o
 -10  -1   3        2.36        4.54      2.24 o
  -9  -1   3       25.63       22.63      2.70 o
  -8  -1   3      993.11      949.51     17.00 o
  -7  -1   3       81.86       88.36      2.76 o
  -6  -1   3      920.77      901.44     12.39 o
  -5  -1   3       26.06       30.14      1.14 o
  -4  -1   3        4.40       15.62      0.99 o
  -3  -1   3     1032.77     1101.03     11.34 o
  -2  -1   3     3792.20     3779.06     37.22 o
  -1  -1   3     3701.53     4012.82     41.55 o
   0  -1   3      850.85      937.44     10.00 o
   1  -1   3     1714.45     1854.36     18.64 o
   2  -1   3     1807.38     1701.00     15.20 o
   3  -1   3      623.68      626.53      7.02 o
   4  -1   3     1192.80     1132.41     11.63 o
   5  -1   3      122.63      103.43      1.55 o
   6  -1   3      297.46      257.03      3.93 o
   7  -1   3      996.93      988.10     11.10 o
   8  -1   3       10.17        6.29      1.17 o
   9  -1   3      351.49      333.40      4.99 o
  10  -1   3       79.16       75.76      3.30 o
  11  -1   3       14.52       11.84      2.75 o
  12  -1   3        0.37        1.97      1.99 o
  13  -1   3       22.02       28.22      2.77 o
  14  -1   3        3.69        4.44      2.43 o
  15  -1   3       10.94       16.37      3.04 o
 -13   0   3       39.48       54.03      4.53 o
 -12   0   3        0.62        2.04      2.95 o
 -11   0   3       14.54       11.44      3.38 o
 -10   0   3        3.28       -1.03      2.27 o
  -9   0   3       22.43       23.35      2.70 o
  -8   0   3       22.00       19.91      2.50 o
  -7   0   3        0.08        1.48      0.86 o
  -6   0   3      125.46      136.58      2.43 o
  -5   0   3      148.78      154.98      2.68 o
  -4   0   3       22.31       23.71      1.15 o
  -3   0   3       55.52       57.76      1.26 o
  -2   0   3      408.46      354.05      4.07 o
  -1   0   3      228.84      254.92      6.75 o
   0   0   3    17288.29    17824.81    164.28 o
   1   0   3       81.65       85.68      1.22 o
   2   0   3     1786.90     1697.50     17.87 o
   3   0   3        9.83       11.43      0.46 o
   4   0   3    11653.81    11653.00    108.09 o
   5   0   3        0.07        1.31      0.41 o
   6   0   3       10.57        4.22      0.58 o
   7   0   3      314.56      317.00      5.00 o
   8   0   3      193.71      207.16      4.01 o
   9   0   3        4.63        3.95      1.11 o
  10   0   3       13.24       13.73      1.84 o
  11   0   3        1.17        0.12      1.67 o
  12   0   3        0.41       -0.16      1.86 o
  13   0   3        0.22       -1.94      1.94 o
  14   0   3        2.93       -0.73      2.34 o
  15   0   3        2.33       -0.03      2.55 o
 -13   1   3       70.37       87.39      6.44 o
 -12   1   3        8.10        7.27      2.85 o
 -11   1   3       21.87       27.73      3.25 o
 -10   1   3       19.54       20.06      2.69 o
  -9   1   3      350.98      330.00      6.01 o
  -8   1   3       48.58       56.20      2.02 o
  -7   1   3     1128.38     1163.35     12.69 o
  -6   1   3     1075.22     1054.94     12.05 o
  -5   1   3     1019.65      993.38     10.65 o
  -4   1   3       23.45       15.93      1.41 o
  -3   1   3      101.47      131.30      2.59 o
  -2   1   3     9079.29     9325.39     96.18 o
  -1   1   3     1867.50     1893.26     16.22 o
   0   1   3      461.14      474.76      4.55 o
   1   1   3      883.76      992.84     10.43 o
   2   1   3     2239.61     2174.02     20.38 o
   3   1   3     2646.75     2769.04     26.18 o
   4   1   3     1219.57     1160.29     14.76 o
   5   1   3        6.28       11.04      0.74 o
   6   1   3     2639.61     2559.74     32.02 o
   7   1   3      259.58      249.45      4.26 o
   8   1   3      930.33      910.19     12.69 o
   9   1   3       11.30       12.22      1.43 o
  10   1   3      139.46      143.04      3.73 o
  11   1   3        1.13       -1.61      1.61 o
  12   1   3       91.13      102.43      4.07 o
  13   1   3        0.05       -2.00      2.00 o
  14   1   3       21.32       28.49      2.91 o
  15   1   3        2.69        1.42      3.20 o
 -13   2   3        5.76        2.83      3.78 o
 -12   2   3       36.54       42.45      3.58 o
 -11   2   3        8.15        7.48      2.48 o
 -10   2   3        1.33       -1.22      1.22 o
  -9   2   3        0.45        2.18      1.38 o
  -8   2   3        1.60        4.52      1.25 o
  -7   2   3       32.11       42.03      1.97 o
  -6   2   3       21.70       22.49      1.14 o
  -5   2   3      974.10     1074.98     11.48 o
  -4   2   3        3.43        2.91      0.64 o
  -3   2   3     1241.45     1235.61     13.56 o
  -2   2   3      277.61      297.64      4.02 o
  -1   2   3     6591.82     6514.24     56.28 o
   0   2   3    28806.75    28902.70    266.73 o
   1   2   3      710.88      727.08      7.01 o
   2   2   3    11060.19    11330.05    166.18 o
   3   2   3     8386.02     8845.50    117.88 o
   4   2   3     1003.26     1019.59     15.88 o
   5   2   3      384.43      440.23      5.55 o
   6   2   3      496.36      510.06      6.52 o
   7   2   3      227.49      219.72      3.41 o
   8   2   3      101.63       93.64      3.16 o
   9   2   3       41.17       34.06      2.83 o
  10   2   3        2.03       -0.32      1.34 o
  11   2   3      309.23      293.27      6.36 o
  12   2   3       59.56       62.47      3.09 o
  13   2   3       35.96       40.12      2.94 o
  14   2   3        1.88        0.07      2.75 o
  15   2   3        0.38       -2.62      2.62 o
 -13   3   3        0.61       -1.87      3.08 o
 -12   3   3        5.01        7.32      2.81 o
 -11   3   3        8.77        9.08      1.54 o
 -10   3   3       34.35       31.78      2.03 o
  -9   3   3      111.16      116.96      3.03 o
  -8   3   3      177.22      175.38      3.66 o
  -7   3   3       25.47       21.75      1.48 o
  -6   3   3      479.27      498.65      6.13 o
  -5   3   3       67.62       63.35      1.72 o
  -4   3   3      931.96      929.22      9.91 o
  -3   3   3      809.14      761.64      7.37 o
  -2   3   3     2713.07     2703.30     25.71 o
  -1   3   3      397.04      396.41      4.19 o
   0   3   3      339.61      326.16      3.30 o
   1   3   3     1307.29     1522.25     14.44 o
   2   3   3     6884.32     7302.05    119.70 o
   3   3   3        3.68        5.51      0.62 o
   4   3   3      955.13     1012.43     14.22 o
   5   3   3        8.54        9.53      1.11 o
   6   3   3        6.85        3.55      0.73 o
   7   3   3        0.32        0.79      0.62 o
   8   3   3       23.09       30.94      1.31 o
   9   3   3       12.16        9.61      5.49 o
  10   3   3       12.62       16.02      1.60 o
  11   3   3       42.41       45.11      2.26 o
  12   3   3       10.13       11.36      2.27 o
  13   3   3        1.29       -0.12      2.04 o
  14   3   3        0.12        1.80      2.50 o
 -13   4   3        2.38        0.05      3.19 o
 -12   4   3        9.93       11.12      2.51 o
 -11   4   3       12.10       12.01      1.81 o
 -10   4   3        6.45        3.93      1.68 o
  -9   4   3      364.82      349.53      5.86 o
  -8   4   3        8.29        8.86      1.47 o
  -7   4   3      605.24      592.20      7.67 o
  -6   4   3       21.06       24.51      1.37 o
  -5   4   3      534.60      501.73      5.66 o
  -4   4   3     4124.73     4487.71     38.05 o
  -3   4   3       42.20       44.92      1.26 o
  -2   4   3      446.08      417.82      4.13 o
  -1   4   3       30.16       19.14      0.78 o
   0   4   3      421.32      464.61      5.30 o
   1   4   3       54.68       48.26      1.13 o
   2   4   3      750.61      841.62     17.80 o
   3   4   3      217.57      200.05      6.90 o
   4   4   3      239.54      272.39     12.06 o
   5   4   3       55.57       44.92      2.46 o
   6   4   3       15.70       19.54      1.08 o
   7   4   3     1725.30     1653.17     23.20 o
   8   4   3      412.66      415.90      5.19 o
   9   4   3       50.68       58.50      3.15 o
  10   4   3        1.09       -1.37      1.37 o
  11   4   3       20.31       20.20      1.77 o
  12   4   3        0.35       -0.59      1.72 o
  13   4   3       29.87       34.07      2.66 o
  14   4   3       18.95       11.29      3.04 o
 -13   5   3        0.54       -2.16      2.16 o
 -12   5   3        0.06       -1.89      1.89 o
 -11   5   3        2.59        1.76      1.79 o
 -10   5   3       54.01       57.35      2.79 o
  -9   5   3       11.05       14.75      1.76 o
  -8   5   3       73.74       74.69      2.97 o
  -7   5   3        1.28       -1.03      1.03 o
  -6   5   3        0.57       -0.37      0.78 o
  -5   5   3      281.17      271.81      4.22 o
  -4   5   3       61.50       74.27      1.86 o
  -3   5   3      138.41      172.05      2.73 o
  -2   5   3      177.53      198.64      2.71 o
  -1   5   3       35.80       48.94      1.18 o
   0   5   3      112.72      114.78      1.76 o
   1   5   3     1290.97     1489.01     31.52 o
   2   5   3      491.94      556.29     10.06 o
   3   5   3       11.93        8.98      0.55 o
   4   5   3      894.66     1016.32     27.55 o
   5   5   3      245.03      286.75      8.27 o
   6   5   3       98.55       94.41      4.29 o
   7   5   3      167.96      183.18      3.35 o
   8   5   3      182.67      163.99      5.48 o
   9   5   3       60.26       50.19      1.98 o
  10   5   3       48.92       42.29      2.13 o
  11   5   3       10.85        7.01      1.54 o
  12   5   3       27.78       31.42      2.60 o
  13   5   3       11.11       10.29      3.68 o
  14   5   3        1.18       -2.46      5.06 o
 -13   6   3        7.77        3.51      2.40 o
 -12   6   3        3.58        1.07      2.13 o
 -11   6   3       23.35       21.75      2.22 o
 -10   6   3      135.68      137.84      3.79 o
  -9   6   3      111.65      110.98      3.36 o
  -8   6   3      447.44      431.15      6.84 o
  -7   6   3        5.65        4.59      1.33 o
  -6   6   3      688.58      662.69      7.41 o
  -5   6   3      409.91      417.54      5.59 o
  -4   6   3        0.86        1.54      0.70 o
  -3   6   3      711.58      764.95      8.07 o
  -2   6   3     2173.70     2340.13     26.58 o
  -1   6   3       94.11       71.82      1.60 o
   0   6   3      409.05      401.37      6.59 o
   1   6   3        4.70        0.95      0.43 o
   2   6   3      502.18      523.04      7.72 o
   3   6   3      910.03      883.45     12.56 o
   4   6   3      368.13      346.66      9.51 o
   5   6   3      260.72      298.71     10.56 o
   6   6   3      407.40      413.16     17.50 o
   7   6   3      572.73      551.19     10.32 o
   8   6   3       98.64       97.40      2.66 o
   9   6   3       45.50       50.09      2.85 o
  10   6   3        0.63        0.93      1.24 o
  11   6   3        0.08       -1.24      1.24 o
  12   6   3       22.24       23.16      3.59 o
  13   6   3        7.29        5.56      2.48 o
  14   6   3        0.05       -1.41      2.54 o
 -12   7   3       27.98       37.53      3.01 o
 -11   7   3        8.01        8.31      2.41 o
 -10   7   3      102.19      110.90      3.94 o
  -9   7   3       25.57       23.44      1.96 o
  -8   7   3      207.99      207.19      6.20 o
  -7   7   3      467.50      431.06      6.76 o
  -6   7   3        8.70        7.78      1.12 o
  -5   7   3      105.82      108.93      2.34 o
  -4   7   3      407.28      411.72      5.14 o
  -3   7   3       61.04       72.66      1.77 o
  -2   7   3       32.68       21.56      1.04 o
  -1   7   3       69.48       97.50      1.89 o
   0   7   3     1294.54     1380.72     18.83 o
   1   7   3      129.64      135.97      3.74 o
   2   7   3     1315.54     1352.60     18.59 o
   3   7   3     1654.36     1726.37     26.71 o
   4   7   3      179.14      149.36      2.91 o
   5   7   3        0.21        0.55      1.30 o
   6   7   3        4.54        2.18      2.06 o
   7   7   3      283.93      303.56      9.84 o
   8   7   3        6.09        7.31      1.38 o
   9   7   3       74.15       73.10      3.70 o
  10   7   3       12.83       11.95      1.32 o
  11   7   3       20.45       19.82      1.78 o
  12   7   3        3.75        4.91      2.07 o
  13   7   3       28.05       33.15      3.93 o
 -12   8   3       37.48       45.82      3.55 o
 -11   8   3        0.69       -1.61      2.71 o
 -10   8   3        0.61       -2.10      2.10 o
  -9   8   3        2.49       -1.96      1.96 o
  -8   8   3       77.99       69.08      3.72 o
  -7   8   3      127.45      105.33      3.94 o
  -6   8   3       12.23        7.17      1.35 o
  -5   8   3        2.05       -0.69      0.72 o
  -4   8   3      122.78      134.92      2.77 o
  -3   8   3       63.27       58.89      1.77 o
  -2   8   3        7.48        4.45      0.86 o
  -1   8   3      729.52      869.32     10.56 o
   0   8   3       81.26       82.37      2.23 o
   1   8   3       24.01       26.07      1.57 o
   2   8   3       18.96       14.49      1.06 o
   3   8   3      169.62      165.60      3.52 o
   4   8   3        1.41        3.28      0.71 o
   5   8   3      200.12      189.71      4.54 o
   6   8   3        2.36        4.50      3.28 o
   7   8   3        0.94        0.35      1.99 o
   8   8   3       18.77       19.26      6.05 o
   9   8   3       14.33       13.19      1.93 o
  10   8   3       11.36        9.58      2.57 o
  11   8   3        7.75        8.09      1.44 o
  12   8   3        3.46        1.70      1.56 o
  13   8   3        0.50        0.63      3.26 o
 -12   9   3       21.38       26.23      5.79 o
 -11   9   3        8.35        5.64      3.28 o
 -10   9   3        6.27        7.68      3.09 o
  -9   9   3        3.45        0.50      2.55 o
  -8   9   3        0.29        3.17      4.15 o
  -7   9   3      123.77      134.53      6.53 o
  -6   9   3        1.21        0.40      1.41 o
  -5   9   3        1.03       -1.13      1.13 o
  -4   9   3      351.06      344.02      5.77 o
  -3   9   3      130.47      124.22      2.98 o
  -2   9   3      108.76      100.20      2.38 o
  -1   9   3       88.96       76.71      1.92 o
   0   9   3     1553.75     1713.01     43.79 o
   1   9   3       50.44       61.57      2.15 o
   2   9   3      474.00      484.28      8.50 o
   3   9   3       48.33       47.33      1.56 o
   4   9   3     1461.13     1473.33     20.83 o
   5   9   3       31.46       39.61      1.62 o
   6   9   3       77.43       67.83      7.28 o
   7   9   3       33.29       39.47      6.84 o
   8   9   3      107.53      121.42     11.39 o
   9   9   3       13.39        7.79      5.26 o
  10   9   3       38.35       41.83      3.20 o
  11   9   3       36.91       40.48      2.54 o
  12   9   3        0.82       -1.17      2.68 o
 -12  10   3        1.97        6.21      6.37 o
 -11  10   3        4.58        1.22      3.12 o
 -10  10   3       11.86        4.63      2.94 o
  -9  10   3       94.01       90.77      7.07 o
  -8  10   3       72.21       91.54      5.79 o
  -7  10   3       11.86       11.27      3.78 o
  -6  10   3      184.34      182.87      5.18 o
  -5  10   3       41.55       37.04      2.10 o
  -4  10   3      105.14       91.86      3.01 o
  -3  10   3      274.86      281.24      5.10 o
  -2  10   3      131.15      113.44      2.73 o
  -1  10   3       20.29       20.33      1.18 o
   0  10   3      219.39      263.90      4.85 o
   1  10   3       20.03       20.15      1.22 o
   2  10   3       16.95       16.84      1.36 o
   3  10   3      152.56      162.04      3.34 o
   4  10   3       32.53       35.30      1.46 o
   5  10   3      148.28      144.51      4.24 o
   6  10   3       97.18       93.08     10.94 o
   7  10   3       11.12        6.09      4.83 o
   8  10   3        0.03       -0.36      5.14 o
   9  10   3       19.74       18.98      6.21 o
  10  10   3        1.11       -1.42      6.17 o
  11  10   3        0.17       -2.77      2.77 o
  12  10   3       12.08       11.75      3.25 o
 -11  11   3        8.57       10.26      4.31 o
 -10  11   3        0.04       -2.79      2.79 o
  -9  11   3        0.26       -0.36      3.19 o
  -8  11   3       11.45       12.49      3.46 o
  -7  11   3        8.56       16.02      3.27 o
  -6  11   3       46.29       34.70      2.54 o
  -5  11   3       77.09       62.06      2.70 o
  -4  11   3       10.19       10.49      1.62 o
  -3  11   3       12.60        7.49      1.86 o
  -2  11   3       69.52       52.60      2.23 o
  -1  11   3       17.87        7.43      1.40 o
   0  11   3      124.52      136.00      5.68 o
   1  11   3      151.48      154.03      4.51 o
   2  11   3      399.11      399.18      7.78 o
   3  11   3      173.52      171.39      4.23 o
   4  11   3      523.13      485.24      9.91 o
   5  11   3       13.09       16.69      1.58 o
   6  11   3       34.48       39.03      2.99 o
   7  11   3        2.70        5.64      4.41 o
   8  11   3       27.77       31.72      7.51 o
   9  11   3       54.13       40.18      8.03 o
  10  11   3        0.73        1.23      6.72 o
  11  11   3       30.83       47.46     10.09 o
 -11  12   3       13.99        9.33      6.84 o
 -10  12   3       12.94       12.65      3.45 o
  -9  12   3        6.50       11.81      3.91 o
  -8  12   3       57.63       46.33      4.78 o
  -7  12   3       24.32       23.30      7.00 o
  -6  12   3       17.71       18.03      2.23 o
  -5  12   3       63.77       59.83      2.66 o
  -4  12   3       18.45       14.65      1.73 o
  -3  12   3      869.15      861.11     12.76 o
  -2  12   3      196.78      200.48      5.07 o
  -1  12   3      877.54      894.25     18.57 o
   0  12   3       14.36       21.58      1.95 o
   1  12   3      413.70      404.15      7.25 o
   2  12   3      724.44      739.68     13.13 o
   3  12   3      399.79      402.53      7.90 o
   4  12   3      122.67      118.12      3.39 o
   5  12   3       48.87       45.64      2.03 o
   6  12   3       92.19       87.34      2.78 o
   7  12   3       16.68       13.26      2.91 o
   8  12   3        2.26        0.91      5.85 o
   9  12   3        2.92        2.65      5.77 o
  10  12   3       10.74       17.84      8.27 o
  11  12   3        1.18       -3.80      7.51 o
 -10  13   3       12.47       17.74     12.38 o
  -9  13   3        2.93        2.64      3.82 o
  -8  13   3        1.55       -2.42      3.66 o
  -7  13   3        9.28        8.03      3.50 o
  -6  13   3       16.87       16.49      2.16 o
  -5  13   3       60.10       53.96      2.66 o
  -4  13   3        9.31        7.90      1.77 o
  -3  13   3       64.69       63.68      2.70 o
  -2  13   3       71.04       65.53      2.73 o
  -1  13   3       46.61       40.21      3.57 o
   0  13   3      423.06      451.36     22.82 o
   1  13   3       24.70       28.89      2.48 o
   2  13   3       13.90       19.89      2.27 o
   3  13   3       60.71       61.41      4.03 o
   4  13   3       79.70       78.38      3.15 o
   5  13   3        0.76        0.33      1.32 o
   6  13   3        2.29        1.74      1.52 o
   7  13   3       24.90       22.10      4.42 o
   8  13   3        2.84       -1.23      6.33 o
   9  13   3        7.50       -0.44      6.17 o
  10  13   3        1.95        6.68      8.46 o
  -9  14   3       20.54       19.06      4.50 o
  -8  14   3        1.46       -3.16      3.40 o
  -7  14   3       19.07       20.18      3.06 o
  -6  14   3        6.78       -0.70      1.91 o
  -5  14   3       49.76       48.87      2.93 o
  -4  14   3       24.07       27.62      3.15 o
  -3  14   3       89.30       87.39      3.39 o
  -2  14   3       31.64       33.31      2.42 o
  -1  14   3        3.44        0.93      2.90 o
   0  14   3       59.34       64.01      3.31 o
   1  14   3       89.68       93.02      4.76 o
   2  14   3        0.07       -0.69      1.81 o
   3  14   3      154.13      171.59      7.35 o
   4  14   3       21.53       22.74      2.70 o
   5  14   3        1.95       -0.70      1.69 o
   6  14   3       20.52       27.69      2.08 o
   7  14   3        1.23        3.62      1.46 o
   8  14   3        7.25        9.87      2.14 o
   9  14   3        8.11        5.42      2.60 o
  -8  15   3        5.92        5.38      5.93 o
  -7  15   3        7.94        6.53      3.33 o
  -6  15   3       17.42       18.11      2.84 o
  -5  15   3       50.44       49.87      3.11 o
  -4  15   3        0.36        1.95      1.90 o
  -3  15   3        9.77        7.11      1.80 o
  -2  15   3        8.59       11.27      3.38 o
  -1  15   3        8.24        6.09      3.03 o
   0  15   3       75.39       83.24      5.40 o
   1  15   3       71.75       72.18      3.49 o
   2  15   3       60.13       63.70      3.52 o
   3  15   3       23.18       16.92      2.15 o
   4  15   3       79.53       80.80      4.01 o
   5  15   3      119.64      124.37      5.23 o
   6  15   3        0.07        0.06      1.96 o
   7  15   3       28.60       34.69      3.99 o
   8  15   3        2.38        2.96      2.77 o
  -7  16   3        0.75       -2.79      3.14 o
  -6  16   3       26.48       33.54      3.37 o
  -5  16   3        1.58       -0.87      2.22 o
  -4  16   3       14.14       11.47      3.01 o
  -3  16   3        9.65        5.43      3.60 o
  -2  16   3        0.81        2.69      3.41 o
  -1  16   3        1.34       -2.79      2.79 o
   0  16   3        9.91       12.27      5.42 o
   1  16   3       14.07       11.39      2.54 o
   2  16   3        3.48        1.90      1.90 o
   3  16   3        8.96        9.56      2.14 o
   4  16   3        4.42        6.42      2.07 o
   5  16   3        4.32        3.26      2.00 o
   6  16   3        0.67       -1.79      1.79 o
   7  16   3        1.08        3.16      3.52 o
  -6  17   3        0.02        4.22      2.70 o
  -5  17   3        0.56        1.69      2.34 o
  -4  17   3       47.51       54.49      3.58 o
  -3  17   3        4.16        2.34      3.71 o
  -2  17   3        0.27       -3.41      3.41 o
  -1  17   3        4.74        7.77      3.56 o
   0  17   3        0.78       -3.04      3.04 o
   1  17   3        0.23        0.85      3.02 o
   2  17   3       16.94       17.14      2.58 o
   3  17   3        0.42        2.39      2.16 o
   4  17   3       31.56       38.45      2.89 o
   5  17   3       40.59       43.91      3.38 o
  -3  18   3        0.15       -1.19      3.90 o
  -2  18   3        1.94       -3.58      3.58 o
  -1  18   3        6.60        3.65      3.61 o
   0  18   3       16.63       19.35      4.15 o
   1  18   3        7.37       12.02      3.74 o
   2  18   3        3.16       -0.45      3.15 o
   3  18   3        1.46       -2.15      3.13 o
   0 -16   4       23.87       26.31      5.28 o
   1 -16   4        4.25        9.04      4.12 o
   2 -16   4        0.24       -3.51      3.51 o
   3 -16   4        4.44        9.66      4.55 o
   4 -16   4       40.91       35.56      7.12 o
   5 -16   4        1.68        1.56      2.27 o
   6 -16   4       28.38       30.26      7.48 o
  -3 -15   4        0.64        0.19      3.07 o
  -2 -15   4        2.60        5.02      3.32 o
  -1 -15   4       11.02        8.31      4.01 o
   0 -15   4       26.80       31.36      4.47 o
   1 -15   4        2.69        2.18      3.54 o
   2 -15   4        0.33       -3.07      3.41 o
   3 -15   4        4.92        1.29      3.77 o
   4 -15   4        0.04       -1.87      1.87 o
   5 -15   4        7.31        6.40      2.91 o
   6 -15   4       14.11       15.21      2.90 o
   7 -15   4        8.53        7.37      2.63 o
   8 -15   4        1.86       -0.32      2.94 o
  -4 -14   4       18.26       17.47      3.18 o
  -3 -14   4       18.22       20.05      4.55 o
  -2 -14   4        7.85        0.36      2.59 o
  -1 -14   4       74.42       79.02      8.23 o
   0 -14   4        7.28        7.92      5.66 o
   1 -14   4       14.71        6.01      3.40 o
   2 -14   4        0.78       -3.01      3.01 o
   3 -14   4       62.10       70.28      3.90 o
   4 -14   4       10.80       14.93      2.43 o
   5 -14   4       92.90      101.42      4.24 o
   6 -14   4        9.48        7.09      2.54 o
   7 -14   4       20.29       18.62      3.84 o
   8 -14   4        3.88        5.59      4.15 o
   9 -14   4        0.40       -3.08      3.08 o
  -6 -13   4       17.64       14.80      3.24 o
  -5 -13   4       15.08       12.98      3.13 o
  -4 -13   4        0.33       -0.76      2.42 o
  -3 -13   4        1.57       -1.81      2.82 o
  -2 -13   4       27.82       33.64      3.50 o
  -1 -13   4       32.93       41.27      3.60 o
   0 -13   4       49.63       40.55      5.99 o
   1 -13   4        1.44       -0.04      2.90 o
   2 -13   4        1.62       -1.57      1.57 o
   3 -13   4       29.39       29.32      2.25 o
   4 -13   4       30.31       29.10      2.42 o
   5 -13   4      107.24      115.28      4.34 o
   6 -13   4       24.15       23.75      3.35 o
   7 -13   4       95.65       92.87      4.80 o
   8 -13   4       10.03        4.47      3.08 o
   9 -13   4        0.01       -0.83      3.01 o
  10 -13   4       60.35       82.67      6.51 o
  -7 -12   4        0.44       -0.07      2.71 o
  -6 -12   4       16.52       17.89      3.19 o
  -5 -12   4       28.22       26.71      3.65 o
  -4 -12   4       10.59        8.24      2.64 o
  -3 -12   4       21.94       18.46      2.88 o
  -2 -12   4       35.38       39.47      3.45 o
  -1 -12   4        2.12        0.38      2.30 o
   0 -12   4        8.96        9.97      2.44 o
   1 -12   4        7.51        2.92      3.28 o
   2 -12   4        5.11        5.02      1.51 o
   3 -12   4       55.83       57.89      2.92 o
   4 -12   4      157.78      151.95      4.08 o
   5 -12   4        1.74       -0.98      1.60 o
   6 -12   4        9.32        6.72      2.16 o
   7 -12   4       13.14       12.86      2.63 o
   8 -12   4        6.09        2.60      2.76 o
   9 -12   4        1.05       -3.50      3.50 o
  10 -12   4        1.82        5.41      4.77 o
  11 -12   4       23.32       32.94      5.20 o
  -8 -11   4        1.55        3.35      2.84 o
  -7 -11   4        0.12       -3.43      3.43 o
  -6 -11   4       41.93       44.33      3.66 o
  -5 -11   4       12.84        9.92      2.71 o
  -4 -11   4      108.03       88.58      4.63 o
  -3 -11   4       25.96       23.60      2.96 o
  -2 -11   4      203.32      197.45      6.46 o
  -1 -11   4      107.77      102.53      7.65 o
   0 -11   4        0.03       -0.38      2.10 o
   1 -11   4       14.86       11.16      1.39 o
   2 -11   4      365.77      326.59      6.54 o
   3 -11   4       20.43       20.60      2.60 o
   4 -11   4       63.29       69.31      2.77 o
   5 -11   4      139.75      140.34      3.96 o
   6 -11   4       52.13       57.56      3.65 o
   7 -11   4        0.06        0.10      2.04 o
   8 -11   4       57.48       55.28      3.90 o
   9 -11   4       18.86       14.66      3.12 o
  10 -11   4        2.81       -3.18      3.18 o
  11 -11   4       35.88       40.27      5.08 o
  12 -11   4        7.81       10.96      4.24 o
  -8 -10   4       26.72       27.11      3.39 o
  -7 -10   4        1.06       -0.61      2.31 o
  -6 -10   4        2.59        0.36      4.11 o
  -5 -10   4        0.23       -1.74      2.24 o
  -4 -10   4        1.55       -1.86      2.13 o
  -3 -10   4       78.59       85.83      4.47 o
  -2 -10   4       57.94       59.20      3.53 o
  -1 -10   4        0.08       -1.82      1.82 o
   0 -10   4        2.95        3.53      2.00 o
   1 -10   4      127.37      113.30      2.69 o
   2 -10   4       21.13       16.71      1.58 o
   3 -10   4       89.94       75.76      2.74 o
   4 -10   4      146.39      133.97      3.64 o
   5 -10   4        2.33        2.42      1.54 o
   6 -10   4      225.52      231.89      5.20 o
   7 -10   4       35.99       23.02      3.76 o
   8 -10   4        0.36       -0.31      2.40 o
   9 -10   4        5.00        5.00      2.64 o
  10 -10   4        0.00       -3.13      3.13 o
  11 -10   4       20.38       22.85      4.29 o
  12 -10   4        9.40       12.79      5.87 o
  13 -10   4        4.56       13.25      6.09 o
  -9  -9   4        1.16        0.81      3.83 o
  -8  -9   4       12.91       19.39      3.11 o
  -7  -9   4       18.28       19.78      3.01 o
  -6  -9   4       44.49       48.03      4.79 o
  -5  -9   4        3.18        1.57      2.22 o
  -4  -9   4        6.49        7.60      2.46 o
  -3  -9   4       54.78       46.08      3.26 o
  -2  -9   4        7.10       13.43      2.80 o
  -1  -9   4       65.88       67.21      2.98 o
   0  -9   4     1345.06     1269.58     14.39 o
   1  -9   4      228.33      246.01      4.68 o
   2  -9   4      283.27      276.60      4.87 o
   3  -9   4      113.01      106.41      3.07 o
   4  -9   4      417.57      386.21      6.74 o
   5  -9   4      147.13      131.25      3.67 o
   6  -9   4      811.11      792.02     12.20 o
   7  -9   4       22.08       21.75      2.90 o
   8  -9   4       45.26       50.84      3.65 o
   9  -9   4       69.56       56.16      4.98 o
  10  -9   4       10.72        8.52      3.55 o
  11  -9   4       18.78       13.97      7.14 o
  12  -9   4       74.74       79.88      4.74 o
  13  -9   4        5.94        8.86      3.94 o
 -10  -8   4        0.07       -1.84      2.73 o
  -9  -8   4       39.83       43.42      3.86 o
  -8  -8   4        6.28       10.41      3.80 o
  -7  -8   4       22.10       26.36      2.99 o
  -6  -8   4        0.01       -1.72      2.09 o
  -5  -8   4      299.08      261.64      7.44 o
  -4  -8   4      411.75      401.69      9.66 o
  -3  -8   4      238.08      223.42      6.52 o
  -2  -8   4     1000.31      989.25     18.85 o
  -1  -8   4       27.52       29.06      2.79 o
   0  -8   4      101.13       95.43      2.20 o
   1  -8   4      167.37      166.48      3.00 o
   2  -8   4      107.33       96.80      2.52 o
   3  -8   4        0.45       -0.16      0.92 o
   4  -8   4      105.81       97.35      2.46 o
   5  -8   4      281.16      273.98      4.75 o
   6  -8   4      257.88      245.59      4.81 o
   7  -8   4       74.51       80.15      3.76 o
   8  -8   4        2.23        3.57      2.11 o
   9  -8   4       28.08       16.12      2.44 o
  10  -8   4      166.43      167.72      6.07 o
  11  -8   4        8.32        6.49      2.57 o
  12  -8   4       63.15       64.78      4.06 o
  13  -8   4        2.41        2.92      2.69 o
  14  -8   4        9.88       11.00      3.36 o
 -10  -7   4        0.03        0.08      2.71 o
  -9  -7   4        0.36        4.70      2.69 o
  -8  -7   4        5.90        3.64      2.51 o
  -7  -7   4       17.71       16.04      3.46 o
  -6  -7   4        5.02        6.76      2.31 o
  -5  -7   4      109.30      110.89      4.09 o
  -4  -7   4      315.19      326.83      8.21 o
  -3  -7   4       71.17       74.77      3.70 o
  -2  -7   4      182.63      175.38      4.24 o
  -1  -7   4      399.99      393.92      5.55 o
   0  -7   4      191.89      199.94      3.16 o
   1  -7   4       57.10       69.33      1.84 o
   2  -7   4       73.79       67.63      2.30 o
   3  -7   4        1.03        0.09      0.69 o
   4  -7   4       13.51       13.74      1.12 o
   5  -7   4        0.28        0.93      1.00 o
   6  -7   4     1265.75     1270.88     13.65 o
   7  -7   4      921.54      894.87     11.74 o
   8  -7   4      239.60      243.68      4.80 o
   9  -7   4       40.17       39.34      1.99 o
  10  -7   4       10.67       11.44      1.96 o
  11  -7   4        0.21       -1.73      1.73 o
  12  -7   4       56.97       54.91      3.75 o
  13  -7   4        4.66       -1.60      2.52 o
  14  -7   4        1.49       -2.00      4.09 o
 -11  -6   4       19.54       18.17      3.55 o
 -10  -6   4        7.28       10.57      3.05 o
  -9  -6   4        2.60        0.42      2.49 o
  -8  -6   4        2.43        2.67      2.41 o
  -7  -6   4        5.53        9.57      2.37 o
  -6  -6   4      114.01      110.81      4.11 o
  -5  -6   4       65.51       60.19      3.03 o
  -4  -6   4       12.48        8.80      2.16 o
  -3  -6   4      109.83      108.83      3.80 o
  -2  -6   4       69.87       65.12      2.42 o
  -1  -6   4        1.80        0.90      0.72 o
   0  -6   4      333.05      325.71      4.40 o
   1  -6   4     1001.41     1051.70     11.94 o
   2  -6   4      133.57      145.90      5.11 o
   3  -6   4        0.16        1.02      0.81 o
   4  -6   4      190.75      228.41      3.59 o
   5  -6   4      166.45      169.36      3.11 o
   6  -6   4      117.92      108.95      2.87 o
   7  -6   4      551.16      545.16      7.15 o
   8  -6   4       35.43       34.99      1.68 o
   9  -6   4       22.42       17.90      1.49 o
  10  -6   4        1.10       -2.80      2.80 o
  11  -6   4      101.51      121.24      3.84 o
  12  -6   4       80.38       80.82      3.74 o
  13  -6   4        3.20       -0.59      2.07 o
  14  -6   4       16.67       13.13      2.66 o
 -11  -5   4        2.34       -2.09      3.66 o
 -10  -5   4        1.89        0.95      2.82 o
  -9  -5   4        2.82        4.32      2.49 o
  -8  -5   4        4.77        7.19      3.41 o
  -7  -5   4       93.49       88.27      4.69 o
  -6  -5   4        0.83       -1.62      1.82 o
  -5  -5   4      279.78      252.39      7.60 o
  -4  -5   4      772.77      799.65     13.86 o
  -3  -5   4      151.37      147.25      3.30 o
  -2  -5   4        0.37        0.16      0.77 o
  -1  -5   4      146.55      127.47      3.26 o
   0  -5   4       77.50       81.97      2.17 o
   1  -5   4       46.21       28.95      1.20 o
   2  -5   4       36.95       34.09      1.46 o
   3  -5   4      370.83      347.07      4.25 o
   4  -5   4       28.64       26.85      1.36 o
   5  -5   4     2022.17     2127.02     22.82 o
   6  -5   4        0.01        2.53      0.93 o
   7  -5   4      524.33      545.00      6.94 o
   8  -5   4      369.03      341.19      4.47 o
   9  -5   4      123.19      132.21      3.23 o
  10  -5   4        2.59        1.61      1.43 o
  11  -5   4      191.45      200.19      4.35 o
  12  -5   4       28.51       29.13      2.42 o
  13  -5   4       10.34        5.02      1.95 o
  14  -5   4       15.34       24.32      2.54 o
 -11  -4   4        1.19        0.25      2.51 o
 -10  -4   4       56.47       59.80      3.79 o
  -9  -4   4       34.56       31.52      2.96 o
  -8  -4   4       90.93       96.14      4.19 o
  -7  -4   4        5.33        5.95      2.08 o
  -6  -4   4       15.24       14.36      2.03 o
  -5  -4   4      188.20      172.60      4.90 o
  -4  -4   4      320.49      351.73      6.05 o
  -3  -4   4      292.75      324.36      5.60 o
  -2  -4   4        4.59       20.80      1.93 o
  -1  -4   4      271.26      271.20      4.86 o
   0  -4   4        8.82        5.85      0.67 o
   1  -4   4      319.92      363.94      4.43 o
   2  -4   4     2322.07     2523.06     25.20 o
   3  -4   4       68.47       86.08      3.74 o
   4  -4   4      760.66      756.72     12.05 o
   5  -4   4     1023.94     1003.09     10.60 o
   6  -4   4       11.02       12.51      0.88 o
   7  -4   4       72.85       76.62      1.89 o
   8  -4   4      167.48      151.31      2.51 o
   9  -4   4       12.69       11.04      1.44 o
  10  -4   4      121.56      127.21      3.22 o
  11  -4   4       12.36       11.01      2.17 o
  12  -4   4       22.41       15.43      1.81 o
  13  -4   4        3.20        0.16      1.37 o
  14  -4   4        5.32        9.86      3.19 o
  15  -4   4       38.14       40.27      4.41 o
 -12  -3   4       21.09       21.68      3.49 o
 -11  -3   4       10.89       13.22      2.97 o
 -10  -3   4       37.96       41.44      3.57 o
  -9  -3   4       35.96       34.38      3.03 o
  -8  -3   4      260.34      259.39      7.60 o
  -7  -3   4      285.08      271.17      6.73 o
  -6  -3   4     1096.27     1047.73     16.19 o
  -5  -3   4        2.54       -1.02      1.02 o
  -4  -3   4       12.97        7.99      1.07 o
  -3  -3   4     2874.50     2941.60     32.87 o
  -2  -3   4      528.34      494.29      6.22 o
  -1  -3   4      226.55      239.71      5.02 o
   0  -3   4     1362.42     1348.95     15.45 o
   1  -3   4     1650.05     1589.86     17.24 o
   2  -3   4      140.22      143.49      4.60 o
   3  -3   4      350.46      439.15      5.42 o
   4  -3   4      272.49      254.44      3.15 o
   5  -3   4      321.26      329.55      4.09 o
   6  -3   4      872.44      937.71     10.17 o
   7  -3   4      442.16      422.27      4.66 o
   8  -3   4        0.05        1.20      0.94 o
   9  -3   4     1583.16     1561.90     18.75 o
  10  -3   4       56.86       53.88      2.05 o
  11  -3   4      350.57      348.02      6.17 o
  12  -3   4       22.25       24.21      2.27 o
  13  -3   4       15.00       13.13      4.62 o
  14  -3   4       21.69       35.01      3.31 o
  15  -3   4       27.07       34.12      3.96 o
 -12  -2   4       12.11        8.76      3.18 o
 -11  -2   4        0.48       -2.17      2.43 o
 -10  -2   4        2.63       -2.19      2.29 o
  -9  -2   4        8.80        9.51      2.39 o
  -8  -2   4      267.07      252.40      6.70 o
  -7  -2   4       50.49       39.47      2.87 o
  -6  -2   4      814.55      838.05     12.24 o
  -5  -2   4       72.85       74.76      2.74 o
  -4  -2   4      335.55      318.14      4.21 o
  -3  -2   4       51.85       76.14      3.07 o
  -2  -2   4      583.39      616.37      7.08 o
  -1  -2   4     2317.34     2546.98     26.72 o
   0  -2   4        9.84       14.53      0.89 o
   1  -2   4        0.96        0.69      0.48 o
   2  -2   4      471.26      451.85      5.10 o
   3  -2   4      634.99      716.64      7.17 o
   4  -2   4      601.03      593.46      7.38 o
   5  -2   4        2.47        3.67      1.18 o
   6  -2   4      539.39      597.88      6.74 o
   7  -2   4       85.96       83.83      1.71 o
   8  -2   4       21.78       19.50      1.58 o
   9  -2   4      927.84      893.78     10.55 o
  10  -2   4       12.42       14.24      1.26 o
  11  -2   4        0.15        0.41      2.16 o
  12  -2   4        0.82        0.65      1.97 o
  13  -2   4       19.76       21.61      2.72 o
  14  -2   4        0.09       -2.03      2.36 o
  15  -2   4        5.21        9.35      2.90 o
 -12  -1   4       20.31       23.54      3.57 o
 -11  -1   4        5.30        9.55      2.86 o
 -10  -1   4        6.05        5.30      2.48 o
  -9  -1   4       27.35       26.77      4.35 o
  -8  -1   4       18.48       25.16      2.72 o
  -7  -1   4       12.80       18.77      2.89 o
  -6  -1   4      898.06      893.33     11.09 o
  -5  -1   4        2.04        4.87      1.51 o
  -4  -1   4      101.71      112.69      2.23 o
  -3  -1   4      587.09      674.97      7.72 o
  -2  -1   4     3502.33     3572.73     35.35 o
  -1  -1   4        1.91        3.88      1.66 o
   0  -1   4     6366.01     6601.19     67.85 o
   1  -1   4      669.05      721.63      8.05 o
   2  -1   4     2095.44     2100.37     18.77 o
   3  -1   4     1637.19     1648.25     18.67 o
   4  -1   4       24.96       32.87      0.93 o
   5  -1   4       87.32       72.87      1.46 o
   6  -1   4     1737.30     1805.25     17.32 o
   7  -1   4       21.79       14.94      0.93 o
   8  -1   4       74.21       75.23      2.11 o
   9  -1   4       26.84       26.56      1.25 o
  10  -1   4      169.39      160.85      5.10 o
  11  -1   4       28.88       30.37      2.44 o
  12  -1   4        0.27       -1.81      1.81 o
  13  -1   4       40.04       36.57      2.99 o
  14  -1   4        1.18       -1.85      2.26 o
  15  -1   4       16.00       14.25      3.01 o
 -12   0   4       27.01       33.04      3.88 o
 -11   0   4       13.23       13.48      2.92 o
 -10   0   4       20.13       25.04      3.07 o
  -9   0   4        0.89       -1.12      2.46 o
  -8   0   4      279.65      263.45      6.93 o
  -7   0   4      669.35      662.01      8.63 o
  -6   0   4      644.96      655.34      8.38 o
  -5   0   4      291.49      289.94      4.31 o
  -4   0   4      397.66      380.62      4.88 o
  -3   0   4        5.31        1.37      0.58 o
  -2   0   4       62.91      117.84      1.90 o
  -1   0   4       92.57       87.57      1.64 o
   0   0   4      708.51      798.06      7.74 o
   1   0   4        1.32       -0.34      0.34 o
   2   0   4    13677.92    13317.20    137.93 o
   3   0   4       18.72       20.76      1.73 o
   4   0   4      211.57      153.13      2.06 o
   5   0   4       57.92       54.24      1.35 o
   6   0   4        1.62       14.97      0.84 o
   7   0   4       14.96       16.46      0.92 o
   8   0   4     2323.98     2497.26     31.74 o
   9   0   4      178.18      167.26      3.56 o
  10   0   4      643.72      623.05      9.73 o
  11   0   4        2.55        2.12      1.72 o
  12   0   4       14.08       12.76      2.17 o
  13   0   4        0.34       -0.26      2.06 o
  14   0   4       19.69       21.76      2.80 o
  15   0   4       11.23       11.60      2.82 o
 -12   1   4        0.70        1.29      2.83 o
 -11   1   4        1.84        1.64      2.62 o
 -10   1   4        0.94       -2.21      2.21 o
  -9   1   4       17.30       13.69      1.71 o
  -8   1   4       68.91       60.59      2.19 o
  -7   1   4        4.48        3.88      1.31 o
  -6   1   4       54.17       55.81      1.92 o
  -5   1   4        4.88        3.12      0.81 o
  -4   1   4       23.46       31.34      1.14 o
  -3   1   4     1881.93     2062.61     20.86 o
  -2   1   4        1.78        2.97      0.71 o
  -1   1   4     4968.78     5311.35     44.79 o
   0   1   4     5669.22     5926.56     55.19 o
   1   1   4      658.67      717.31      8.30 o
   2   1   4       37.14       47.12      2.18 o
   3   1   4      254.29      265.32      2.99 o
   4   1   4      416.32      421.95      4.27 o
   5   1   4      426.47      454.88      5.78 o
   6   1   4      301.30      322.88      8.01 o
   7   1   4       24.85       28.28      2.52 o
   8   1   4       47.83       48.45      2.93 o
   9   1   4       29.37       31.09      1.68 o
  10   1   4       11.02       11.65      2.67 o
  11   1   4        7.90        7.56      1.86 o
  12   1   4        4.03        0.76      1.86 o
  13   1   4        8.16        6.93      2.20 o
  14   1   4        1.30       -1.99      2.16 o
  15   1   4        1.38       -1.68      2.65 o
 -12   2   4        0.02       -1.71      2.81 o
 -11   2   4        1.35       -2.50      2.50 o
 -10   2   4        2.86        1.37      1.39 o
  -9   2   4       34.54       31.24      1.90 o
  -8   2   4       34.76       37.56      1.86 o
  -7   2   4     2046.52     1969.55     23.17 o
  -6   2   4       20.74       22.78      1.58 o
  -5   2   4      416.75      397.78      5.02 o
  -4   2   4      589.28      591.24      6.79 o
  -3   2   4      208.04      242.98      3.31 o
  -2   2   4      191.24      225.51      5.50 o
  -1   2   4     8885.97     9196.75     85.42 o
   0   2   4    12190.45    12323.97    108.63 o
   1   2   4      813.84      801.66      8.22 o
   2   2   4      246.83      282.01      3.08 o
   3   2   4     2236.50     2394.92     52.58 o
   4   2   4     1584.73     1640.94     23.99 o
   5   2   4      800.81      792.55      9.97 o
   6   2   4      830.00      785.60      9.44 o
   7   2   4        3.50       10.00      0.84 o
   8   2   4      152.97      162.18      3.55 o
   9   2   4      153.41      145.39      3.47 o
  10   2   4      310.20      309.44      5.67 o
  11   2   4        1.04       -1.47      1.47 o
  12   2   4       24.31       31.94      2.56 o
  13   2   4       11.44        9.21      2.34 o
  14   2   4       77.25       83.24      4.50 o
  15   2   4        9.07       13.81      3.60 o
 -13   3   4       15.15       17.44      6.33 o
 -12   3   4        3.03        4.27      3.06 o
 -11   3   4        5.87        5.56      1.51 o
 -10   3   4        5.43        1.68      1.54 o
  -9   3   4        3.99        0.25      1.61 o
  -8   3   4        8.86        9.15      1.51 o
  -7   3   4       85.71       78.61      2.51 o
  -6   3   4      195.90      208.39      3.80 o
  -5   3   4     1668.32     1716.68     17.93 o
  -4   3   4      218.92      214.58      3.13 o
  -3   3   4       37.60       26.31      1.00 o
  -2   3   4     3110.91     3255.23     32.52 o
  -1   3   4        5.31        7.27      0.69 o
   0   3   4        8.32       10.88      0.96 o
   1   3   4     1012.76      950.79      9.67 o
   2   3   4     4964.60     5292.10     69.18 o
   3   3   4     9982.95    10457.82    135.78 o
   4   3   4     1864.69     2041.48     28.14 o
   5   3   4      688.61      654.79      9.67 o
   6   3   4       26.04       15.96      2.70 o
   7   3   4      162.07      135.54      2.35 o
   8   3   4      366.42      353.69      5.04 o
   9   3   4     1009.34      961.12     13.36 o
  10   3   4       82.56       81.39      3.23 o
  11   3   4       42.69       37.56      2.11 o
  12   3   4        3.91        6.08      2.85 o
  13   3   4        2.61        3.15      2.02 o
  14   3   4        3.58        6.27      2.58 o
  15   3   4        8.33        5.99      3.11 o
 -12   4   4        4.80        3.98      1.61 o
 -11   4   4        0.56        0.96      1.65 o
 -10   4   4        0.21       -1.53      1.53 o
  -9   4   4        3.90        3.78      1.55 o
  -8   4   4       96.41       99.78      3.03 o
  -7   4   4       39.39       34.25      1.85 o
  -6   4   4      175.90      185.51      3.41 o
  -5   4   4        0.34       -0.53      0.71 o
  -4   4   4      292.45      267.06      3.69 o
  -3   4   4      791.98      808.06      8.78 o
  -2   4   4     1058.66     1036.29      9.79 o
  -1   4   4      330.68      377.33      4.35 o
   0   4   4     1764.47     1944.75     17.77 o
   1   4   4       79.94       62.62      1.02 o
   2   4   4     1885.63     2075.68     28.36 o
   3   4   4     2824.46     3059.54     52.15 o
   4   4   4     2709.15     2876.22     53.94 o
   5   4   4      806.27      881.21     12.53 o
   6   4   4        3.56        2.35      0.90 o
   7   4   4        0.51        3.33      0.82 o
   8   4   4      169.37      165.21      2.81 o
   9   4   4      158.49      141.43      4.67 o
  10   4   4      683.20      677.74      9.94 o
  11   4   4      219.20      222.12      4.70 o
  12   4   4       75.48       72.26      3.18 o
  13   4   4        0.43       -0.15      2.11 o
  14   4   4        9.10        6.95      2.47 o
 -12   5   4       15.34       12.24      2.17 o
 -11   5   4       45.11       48.00      2.63 o
 -10   5   4        0.55       -1.68      1.68 o
  -9   5   4      135.53      126.01      4.03 o
  -8   5   4      152.73      145.36      4.41 o
  -7   5   4      527.71      512.41      9.83 o
  -6   5   4      155.95      153.52      3.36 o
  -5   5   4        2.22        2.11      0.74 o
  -4   5   4        0.11        2.71      1.11 o
  -3   5   4      285.09      284.62      3.55 o
  -2   5   4        1.83        0.57      0.53 o
  -1   5   4       21.29       14.05      0.74 o
   0   5   4     1058.03     1130.81     12.30 o
   1   5   4      877.21      822.51      8.90 o
   2   5   4        5.04        5.28      0.67 o
   3   5   4     1001.38     1063.40     16.66 o
   4   5   4       66.17       98.70      4.46 o
   5   5   4      982.01      946.57     16.88 o
   6   5   4       25.73       16.16      0.93 o
   7   5   4      300.61      307.62      4.98 o
   8   5   4        1.40        2.00      1.07 o
   9   5   4      326.16      315.99      5.09 o
  10   5   4      104.65       93.89      2.72 o
  11   5   4       28.83       35.05      4.36 o
  12   5   4       41.14       44.44      2.48 o
  13   5   4        9.89        6.16      3.37 o
  14   5   4       22.67       24.94      3.28 o
 -12   6   4        1.05        2.91      2.60 o
 -11   6   4        0.51       -1.95      1.95 o
 -10   6   4        0.15       -1.59      1.59 o
  -9   6   4       50.02       63.48      2.62 o
  -8   6   4        2.70        1.65      1.55 o
  -7   6   4      242.69      234.78      4.59 o
  -6   6   4       39.97       36.48      2.66 o
  -5   6   4       34.02       26.89      1.31 o
  -4   6   4       68.03       70.07      1.82 o
  -3   6   4        0.02       -0.39      0.70 o
  -2   6   4        9.98        6.65      0.74 o
  -1   6   4     1282.98     1351.94     14.79 o
   0   6   4      176.03      205.36      2.84 o
   1   6   4     1016.63     1068.04     15.00 o
   2   6   4     3572.17     3940.97     49.44 o
   3   6   4      845.24      910.15     18.89 o
   4   6   4      165.38      192.16      3.13 o
   5   6   4       66.37       66.56      6.60 o
   6   6   4      268.62      277.61     13.76 o
   7   6   4      296.49      279.35     14.40 o
   8   6   4       30.73       33.20      2.65 o
   9   6   4      220.76      198.45      6.50 o
  10   6   4        0.41       -1.07      1.07 o
  11   6   4        1.79       -0.32      1.50 o
  12   6   4       17.12       19.35      2.40 o
  13   6   4       11.34        9.20      2.37 o
  14   6   4        2.13        4.60      2.54 o
 -12   7   4       10.20       13.83      2.90 o
 -11   7   4        4.99        3.79      2.34 o
 -10   7   4      107.20      114.38      4.03 o
  -9   7   4        3.17        1.09      1.67 o
  -8   7   4      217.42      212.32      4.83 o
  -7   7   4       47.49       47.39      2.30 o
  -6   7   4      371.27      339.02      5.26 o
  -5   7   4       62.37       59.12      1.72 o
  -4   7   4      191.88      203.42      3.41 o
  -3   7   4      618.28      656.25      7.22 o
  -2   7   4       60.17       42.43      1.75 o
  -1   7   4      760.56      839.14     10.15 o
   0   7   4       11.57        5.65      0.74 o
   1   7   4     1415.75     1687.69     23.31 o
   2   7   4     1438.23     1599.40     19.78 o
   3   7   4      901.42      967.34     17.21 o
   4   7   4       67.22       63.44      1.56 o
   5   7   4        5.86        8.38      3.18 o
   6   7   4     1634.29     1652.82     58.61 o
   7   7   4       30.41       50.07      7.40 o
   8   7   4      256.57      235.88     14.36 o
   9   7   4      100.33       91.07      5.70 o
  10   7   4        9.83        8.08      1.97 o
  11   7   4        7.88       11.87      2.39 o
  12   7   4       13.78       11.07      1.77 o
  13   7   4        2.65        0.92      3.92 o
  14   7   4        0.60        1.83      2.33 o
 -12   8   4        0.82       -1.57      2.65 o
 -11   8   4       15.45       16.92      3.40 o
 -10   8   4       94.80       98.52      4.50 o
  -9   8   4       22.43       22.96      2.62 o
  -8   8   4      107.92      108.90      4.32 o
  -7   8   4      514.80      515.77     10.36 o
  -6   8   4       50.85       51.87      2.27 o
  -5   8   4        5.93        4.01      1.09 o
  -4   8   4      283.27      291.83      4.42 o
  -3   8   4       37.18       28.52      1.39 o
  -2   8   4      282.17      272.32      3.98 o
  -1   8   4      438.71      506.77      6.67 o
   0   8   4       33.39       28.44      1.15 o
   1   8   4      204.44      218.46      7.76 o
   2   8   4     1177.83     1230.67     17.20 o
   3   8   4      191.78      217.49      3.65 o
   4   8   4       22.93       26.78      1.02 o
   5   8   4      149.98      161.55      3.56 o
   6   8   4      632.68      622.77     16.56 o
   7   8   4      260.91      232.60     13.80 o
   8   8   4      150.95      153.38     12.26 o
   9   8   4      209.75      194.87     13.92 o
  10   8   4       33.55       39.85      3.18 o
  11   8   4       48.15       45.99      2.65 o
  12   8   4        2.17        0.39      1.42 o
  13   8   4       66.04       71.22      5.76 o
 -12   9   4        6.59       14.20      6.60 o
 -11   9   4        0.01        1.66      3.95 o
 -10   9   4        1.40        0.04      2.80 o
  -9   9   4       29.29       24.77      3.38 o
  -8   9   4        7.53        7.23      2.68 o
  -7   9   4      108.27      111.63      5.22 o
  -6   9   4        9.53       11.50      2.23 o
  -5   9   4       30.41       25.75      1.71 o
  -4   9   4       47.02       47.62      2.12 o
  -3   9   4        9.36        2.85      0.95 o
  -2   9   4       21.30       22.17      1.22 o
  -1   9   4        2.88        4.09      0.83 o
   0   9   4      151.79      160.49      3.45 o
   1   9   4      161.49      185.53      5.33 o
   2   9   4       99.06      121.70      2.81 o
   3   9   4       11.90       12.66      0.90 o
   4   9   4       38.05       49.78      3.83 o
   5   9   4        2.98        0.99      1.58 o
   6   9   4       29.95       34.00      7.18 o
   7   9   4       56.56       49.36      7.40 o
   8   9   4       14.80       24.05      6.64 o
   9   9   4        5.56        8.86      5.89 o
  10   9   4        0.01       -3.16      5.73 o
  11   9   4        3.43        1.38      6.76 o
  12   9   4       16.00       14.82      2.18 o
  13   9   4        2.00       -3.09      3.09 o
 -11  10   4       17.31       33.10      7.36 o
 -10  10   4        2.95        0.61      3.02 o
  -9  10   4       33.09       33.23      3.77 o
  -8  10   4        0.43       -1.08      2.46 o
  -7  10   4       92.62       97.01      6.31 o
  -6  10   4        7.01        6.08      1.78 o
  -5  10   4       50.79       41.11      2.23 o
  -4  10   4      422.10      400.18      6.96 o
  -3  10   4        8.30        4.39      1.34 o
  -2  10   4      473.20      437.92      6.26 o
  -1  10   4      128.14      126.58      2.59 o
   0  10   4      114.45      115.02      3.12 o
   1  10   4       87.25       89.99      3.16 o
   2  10   4     1461.91     1472.72     20.72 o
   3  10   4       52.12       51.19      1.95 o
   4  10   4     1594.47     1603.44     17.71 o
   5  10   4       31.84       29.53      1.48 o
   6  10   4      400.98      374.00     21.56 o
   7  10   4       24.76       22.66      6.01 o
   8  10   4       73.53       85.79      9.22 o
   9  10   4       17.24       13.64      6.09 o
  10  10   4       80.27       90.57     10.40 o
  11  10   4        3.69        3.24      7.08 o
  12  10   4       10.90       13.53      8.38 o
 -11  11   4       19.73       24.60      4.88 o
 -10  11   4       30.57       30.13      4.02 o
  -9  11   4        0.28        5.21      4.00 o
  -8  11   4        2.96        3.41      2.76 o
  -7  11   4       72.78       72.63      5.16 o
  -6  11   4        0.04        2.40      1.75 o
  -5  11   4       71.78       71.41      2.87 o
  -4  11   4      612.92      578.00      9.35 o
  -3  11   4       68.01       71.08      2.67 o
  -2  11   4      242.17      233.29      6.06 o
  -1  11   4       63.30       53.57      1.81 o
   0  11   4      642.64      726.52     21.51 o
   1  11   4      675.40      722.57     12.82 o
   2  11   4      430.38      422.00      8.26 o
   3  11   4      291.07      281.73      5.18 o
   4  11   4       76.03       69.08      4.44 o
   5  11   4       14.64       15.18      2.20 o
   6  11   4        0.42       -0.90      1.44 o
   7  11   4       58.96       56.28      8.38 o
   8  11   4       28.36       37.97      7.75 o
   9  11   4       31.60       23.93      7.63 o
  10  11   4        6.80        1.31      6.41 o
  11  11   4        1.95        1.42      7.24 o
  12  11   4        8.98       13.41      9.37 o
 -10  12   4       18.32       17.71      4.45 o
  -9  12   4       11.55       15.50      3.47 o
  -8  12   4        1.01       -3.06      3.06 o
  -7  12   4       15.61       14.53      3.56 o
  -6  12   4        2.34        5.49      2.17 o
  -5  12   4        2.13       -0.19      1.50 o
  -4  12   4        0.22       -0.21      1.45 o
  -3  12   4        0.10       -1.51      1.51 o
  -2  12   4        4.72        2.27      1.42 o
  -1  12   4       28.15       23.08      1.82 o
   0  12   4       47.88       49.02      4.30 o
   1  12   4        2.29       -0.14      1.76 o
   2  12   4        0.27       -1.59      1.59 o
   3  12   4        8.56        5.75      1.75 o
   4  12   4       30.02       30.32      2.43 o
   5  12   4       42.59       45.98      2.77 o
   6  12   4       33.09       28.29      2.56 o
   7  12   4        1.94       -1.25      1.51 o
   8  12   4       25.88       25.75      7.04 o
   9  12   4        0.08        4.23      5.97 o
  10  12   4        2.88       -5.54      5.54 o
  11  12   4       11.18       20.17      9.10 o
 -10  13   4        1.19       -5.04      7.65 o
  -9  13   4       30.77       39.22      4.28 o
  -8  13   4        2.29        1.25      6.33 o
  -7  13   4       15.14       16.50      3.86 o
  -6  13   4        0.50       -2.09      2.28 o
  -5  13   4       53.91       54.89      2.68 o
  -4  13   4       18.35       22.49      2.01 o
  -3  13   4      174.53      164.61      4.15 o
  -2  13   4      117.01      120.83      3.60 o
  -1  13   4      402.67      423.42     12.25 o
   0  13   4        2.32        0.04      2.27 o
   1  13   4      383.26      383.56      9.48 o
   2  13   4      440.51      433.35      8.86 o
   3  13   4      300.01      290.03      5.65 o
   4  13   4       15.56       16.00      1.56 o
   5  13   4        1.42        1.29      1.12 o
   6  13   4      120.97      115.75      2.90 o
   7  13   4        0.30        1.33      3.30 o
   8  13   4        1.62       -4.47      5.58 o
   9  13   4        1.82       -4.63      6.37 o
  10  13   4       15.86       20.53      8.82 o
  -9  14   4       22.65       31.94      5.10 o
  -8  14   4        9.77       12.21      4.43 o
  -7  14   4        6.09        5.94      3.52 o
  -6  14   4        9.19        7.07      2.14 o
  -5  14   4        7.21        6.67      2.17 o
  -4  14   4       34.96       34.35      2.61 o
  -3  14   4       40.59       39.42      3.03 o
  -2  14   4        0.01        0.08      2.03 o
  -1  14   4      241.17      229.95      8.54 o
   0  14   4       60.67       70.53      4.15 o
   1  14   4       16.45       15.95      2.83 o
   2  14   4        2.10        1.91      2.18 o
   3  14   4      108.93      101.86      3.69 o
   4  14   4       14.74       15.65      1.67 o
   5  14   4        2.18        0.91      1.30 o
   6  14   4       45.24       51.48      2.26 o
   7  14   4        7.94        9.21      1.50 o
   8  14   4        0.01        2.10      7.00 o
   9  14   4       54.17       79.97     11.83 o
  -8  15   4       70.48       86.89      9.29 o
  -7  15   4        1.13        4.51      6.59 o
  -6  15   4        9.23        4.41      2.69 o
  -5  15   4       86.69       92.06      4.44 o
  -4  15   4        0.06        0.09      1.93 o
  -3  15   4       54.32       54.17      2.72 o
  -2  15   4        0.79       -0.54      2.94 o
  -1  15   4       21.15       12.90      3.32 o
   0  15   4       14.81       13.98      3.36 o
   1  15   4        0.03       -0.89      2.35 o
   2  15   4        0.07       -2.05      2.05 o
   3  15   4       17.87       14.78      2.54 o
   4  15   4        3.90        2.11      2.05 o
   5  15   4        1.96        2.64      2.01 o
   6  15   4        0.00       -0.10      1.94 o
   7  15   4        4.78        5.59      2.28 o
   8  15   4        5.01        1.47      4.87 o
  -7  16   4       14.64       16.75      4.29 o
  -6  16   4        0.61        3.00      2.51 o
  -5  16   4        0.93        3.19      2.41 o
  -4  16   4       47.14       47.31      2.84 o
  -3  16   4        1.24       -2.74      3.32 o
  -2  16   4        9.27        9.45      4.59 o
  -1  16   4       42.40       48.29      4.59 o
   0  16   4        0.77       -1.92      2.81 o
   1  16   4       34.19       30.88      3.96 o
   2  16   4       14.30       15.89      3.45 o
   3  16   4       23.47       23.86      2.94 o
   4  16   4       11.03       11.12      2.51 o
   5  16   4       37.18       53.15      3.19 o
   6  16   4       16.61       20.09      2.79 o
   7  16   4       21.70       22.74      4.19 o
  -5  17   4        6.05        4.04      2.46 o
  -4  17   4        0.21       -0.58      1.77 o
  -3  17   4        0.01       -0.01      3.66 o
  -2  17   4        6.23        1.77      3.64 o
  -1  17   4        0.41       -2.17      3.12 o
   0  17   4        3.84        7.04      3.38 o
   1  17   4        1.36        1.46      2.97 o
   2  17   4        1.03       -0.04      2.66 o
   3  17   4       12.74       12.79      2.88 o
   4  17   4        3.01        3.26      2.73 o
   5  17   4       13.78       19.41      2.77 o
   6  17   4        4.19       -0.44      3.72 o
  -3  18   4        4.27        2.78      4.13 o
  -2  18   4       11.06       14.67      5.70 o
  -1  18   4        1.04        1.81      3.49 o
   0  18   4        7.74       10.87      3.78 o
   1  18   4       17.81       26.15      4.12 o
   2  18   4       39.22       43.93      4.48 o
   3  18   4        4.26       10.94      3.04 o
   2 -16   5        5.67        0.98      4.18 o
   3 -16   5        3.79        6.65      4.13 o
   4 -16   5        2.19        8.90      6.09 o
  -2 -15   5        1.35       -3.02      3.24 o
  -1 -15   5       11.58       10.78      3.74 o
   0 -15   5        9.96        7.74      3.96 o
   1 -15   5       93.72      103.93      6.96 o
   2 -15   5       54.63       55.98      5.56 o
   3 -15   5        3.96       -0.49      3.68 o
   4 -15   5        6.95        5.04      2.07 o
   5 -15   5       14.95        9.34      2.67 o
   6 -15   5       52.11       53.68      3.85 o
   7 -15   5       35.18       36.65      4.35 o
  -3 -14   5        0.00       -2.51      2.51 o
  -2 -14   5        1.54        1.40      5.81 o
  -1 -14   5        5.82       -1.28      3.17 o
   0 -14   5        0.34        1.15      4.39 o
   1 -14   5        0.55        2.82      3.54 o
   2 -14   5        1.36        0.68      3.41 o
   3 -14   5       42.64       45.57      2.49 o
   4 -14   5       15.92       16.13      2.40 o
   5 -14   5       22.59       18.90      4.04 o
   6 -14   5       17.16       15.70      3.00 o
   7 -14   5        0.57        5.27      3.41 o
   8 -14   5        0.63        1.65      4.31 o
   9 -14   5        1.49        2.76      4.42 o
  -5 -13   5       17.21       15.32      3.28 o
  -4 -13   5        6.87        3.74      3.09 o
  -3 -13   5       39.05       37.48      5.01 o
  -2 -13   5       19.50       13.66      3.05 o
  -1 -13   5        0.06        0.24      2.98 o
   0 -13   5       27.78       23.69      3.93 o
   1 -13   5       49.47       44.19      6.13 o
   2 -13   5        0.66       -1.61      1.61 o
   3 -13   5        0.60       -0.21      1.74 o
   4 -13   5       84.68       75.75      3.59 o
   5 -13   5       17.00       19.11      2.93 o
   6 -13   5        6.29        8.13      2.52 o
   7 -13   5       41.97       41.68      3.64 o
   8 -13   5        7.02        6.92      5.14 o
   9 -13   5       16.01       20.66      3.63 o
  10 -13   5        0.03        0.42      3.22 o
  -6 -12   5       17.58       19.22      3.46 o
  -5 -12   5        0.17       -2.50      2.50 o
  -4 -12   5       17.98       19.04      3.18 o
  -3 -12   5        0.12       -1.39      2.38 o
  -2 -12   5       68.29       81.53      4.63 o
  -1 -12   5       30.85       35.33      3.48 o
   0 -12   5       35.70       38.30      3.45 o
   1 -12   5       59.34       54.91      4.68 o
   2 -12   5        0.79        2.77      1.63 o
   3 -12   5       31.71       38.87      2.51 o
   4 -12   5       14.13       13.35      2.70 o
   5 -12   5      122.06      121.37      4.03 o
   6 -12   5        0.96       -1.86      1.86 o
   7 -12   5       40.78       30.54      3.15 o
   8 -12   5        1.02        2.08      3.30 o
   9 -12   5       38.67       46.18      4.18 o
  10 -12   5        5.04       -0.31      2.99 o
  11 -12   5       36.03       56.93      5.90 o
  -7 -11   5        5.24        4.68      2.94 o
  -6 -11   5        0.01        0.47      2.69 o
  -5 -11   5        5.40        4.80      2.74 o
  -4 -11   5        3.76        1.67      2.66 o
  -3 -11   5        2.58       -0.50      2.28 o
  -2 -11   5        0.06       -2.17      2.36 o
  -1 -11   5      117.36      102.99      4.89 o
   0 -11   5       11.09        8.14      3.01 o
   1 -11   5        0.60       -1.13      1.13 o
   2 -11   5        5.85        5.69      1.67 o
   3 -11   5       22.67       26.06      1.97 o
   4 -11   5       37.03       42.14      2.29 o
   5 -11   5       71.71       59.71      2.72 o
   6 -11   5       11.65       11.19      1.88 o
   7 -11   5        0.24       -1.61      2.99 o
   8 -11   5       21.75       18.85      5.73 o
   9 -11   5        4.57        5.92      3.24 o
  10 -11   5       23.89       11.70      3.95 o
  11 -11   5        0.57        3.95      3.76 o
  12 -11   5        0.19        7.63      4.00 o
  -8 -10   5       17.74       13.72      3.23 o
  -7 -10   5       18.82       15.02      3.19 o
  -6 -10   5      130.57      128.57      6.37 o
  -5 -10   5        4.62        3.93      2.54 o
  -4 -10   5       36.39       35.67      3.31 o
  -3 -10   5       21.61       17.74      2.78 o
  -2 -10   5       46.56       44.02      3.47 o
  -1 -10   5        8.71        3.96      2.33 o
   0 -10   5      228.19      224.15      7.68 o
   1 -10   5      534.76      507.69      8.21 o
   2 -10   5       48.63       55.52      2.39 o
   3 -10   5        2.18        3.78      1.49 o
   4 -10   5       38.12       39.75      2.27 o
   5 -10   5        4.69        2.83      1.55 o
   6 -10   5      169.35      160.04      4.35 o
   7 -10   5        2.19       -1.58      3.92 o
   8 -10   5      146.62      131.88      6.96 o
   9 -10   5       29.91       31.99      3.48 o
  10 -10   5       46.57       61.56      4.25 o
  11 -10   5        3.83       -2.19      8.38 o
  12 -10   5       11.17        9.54      3.99 o
  13 -10   5        0.00       -4.83      4.83 o
  -8  -9   5        4.87        6.82      2.88 o
  -7  -9   5       45.21       41.25      3.76 o
  -6  -9   5       45.43       49.23      4.48 o
  -5  -9   5        1.52        0.21      2.24 o
  -4  -9   5        0.07       -2.15      2.15 o
  -3  -9   5       53.38       45.79      3.39 o
  -2  -9   5       22.79       17.81      2.67 o
  -1  -9   5       32.21       25.72      2.76 o
   0  -9   5      103.03      102.00      2.47 o
   1  -9   5       27.88       20.32      1.51 o
   2  -9   5       29.62       36.55      1.77 o
   3  -9   5        6.61        6.49      1.46 o
   4  -9   5      241.46      258.20      5.24 o
   5  -9   5      231.31      233.16      5.05 o
   6  -9   5       53.71       51.35      2.50 o
   7  -9   5       18.40       15.31      3.26 o
   8  -9   5      361.40      358.45     11.33 o
   9  -9   5       80.95       86.38      5.85 o
  10  -9   5        9.94        9.58      2.97 o
  11  -9   5       46.88       57.48      5.26 o
  12  -9   5       21.06       22.48      4.30 o
  13  -9   5       13.33       15.62      3.96 o
  -9  -8   5        0.14        0.53      2.79 o
  -8  -8   5       26.26       25.81      3.38 o
  -7  -8   5        6.85        9.58      2.79 o
  -6  -8   5       40.76       36.10      3.34 o
  -5  -8   5        1.75        3.00      2.47 o
  -4  -8   5       12.56       14.32      3.61 o
  -3  -8   5       88.32       77.01      6.54 o
  -2  -8   5      271.74      264.73      7.33 o
  -1  -8   5      213.22      211.86      4.78 o
   0  -8   5      393.49      373.55      5.21 o
   1  -8   5        8.38        3.37      1.20 o
   2  -8   5     1001.66      951.86     11.94 o
   3  -8   5      140.42      161.31      3.97 o
   4  -8   5        2.88        0.71      1.09 o
   5  -8   5       48.18       49.16      2.36 o
   6  -8   5      233.21      189.08      4.26 o
   7  -8   5       72.17       77.65      3.76 o
   8  -8   5       75.18       71.73      4.96 o
   9  -8   5      230.40      220.60      6.91 o
  10  -8   5       26.54       23.52      3.08 o
  11  -8   5        9.88       10.07      3.28 o
  12  -8   5       10.05       10.84      3.70 o
  13  -8   5        0.97        8.50      2.78 o
  14  -8   5        5.86        5.94      2.95 o
 -10  -7   5        8.29        1.82      5.16 o
  -9  -7   5        8.60       14.26      3.40 o
  -8  -7   5        0.29       -1.54      2.43 o
  -7  -7   5      166.43      152.06      5.96 o
  -6  -7   5       54.50       57.74      3.82 o
  -5  -7   5       16.24       13.97      2.60 o
  -4  -7   5      403.46      386.11      9.64 o
  -3  -7   5       81.94       87.96      4.31 o
  -2  -7   5        3.25        3.86      2.08 o
  -1  -7   5      702.42      675.79      8.53 o
   0  -7   5      571.94      557.95      7.04 o
   1  -7   5      732.79      683.05      8.37 o
   2  -7   5      553.87      546.89      6.99 o
   3  -7   5      128.49      142.49      3.95 o
   4  -7   5      252.10      243.90      4.15 o
   5  -7   5      855.26      868.64     10.45 o
   6  -7   5      690.51      720.88      8.45 o
   7  -7   5      375.81      368.37      6.06 o
   8  -7   5      359.83      369.28      8.53 o
   9  -7   5       14.17        9.41      1.71 o
  10  -7   5        2.81       -0.56      1.45 o
  11  -7   5       41.51       43.14      4.70 o
  12  -7   5       51.29       56.25      3.87 o
  13  -7   5       44.16       44.48      3.56 o
  14  -7   5       30.44       30.91      4.94 o
 -10  -6   5        4.21       -0.13      2.99 o
  -9  -6   5       24.85       16.66      3.36 o
  -8  -6   5        3.96        2.74      2.64 o
  -7  -6   5       48.84       46.64      5.99 o
  -6  -6   5       63.54       50.46      3.47 o
  -5  -6   5      737.05      687.47     14.78 o
  -4  -6   5       48.42       42.50      2.74 o
  -3  -6   5       59.95       49.82      2.51 o
  -2  -6   5      105.05      120.29      3.51 o
  -1  -6   5        7.44        5.99      0.96 o
   0  -6   5      119.22      127.91      2.47 o
   1  -6   5      336.42      338.81      4.45 o
   2  -6   5      101.54      100.04      2.15 o
   3  -6   5      241.99      245.87      5.21 o
   4  -6   5       79.67       66.57      2.15 o
   5  -6   5      527.88      540.21      6.96 o
   6  -6   5      151.32      152.83      2.88 o
   7  -6   5      423.37      445.52      6.73 o
   8  -6   5      153.01      154.12      3.97 o
   9  -6   5      199.30      207.59      3.99 o
  10  -6   5      718.52      720.55     10.95 o
  11  -6   5        5.00        3.17      1.82 o
  12  -6   5       53.83       52.83      3.91 o
  13  -6   5        1.92       -1.26      2.07 o
  14  -6   5        1.05        0.90      2.42 o
 -11  -5   5        0.00       -4.03      4.03 o
 -10  -5   5       17.76       22.78      3.59 o
  -9  -5   5       33.01       36.70      3.77 o
  -8  -5   5       19.44       18.72      3.02 o
  -7  -5   5       18.85       20.59      2.83 o
  -6  -5   5      124.76      120.16      8.54 o
  -5  -5   5      128.05      132.45      4.49 o
  -4  -5   5      209.43      209.28      4.62 o
  -3  -5   5       50.58       64.93      5.42 o
  -2  -5   5        5.00        3.24      0.80 o
  -1  -5   5      706.02      704.22      9.31 o
   0  -5   5      684.95      709.97      7.98 o
   1  -5   5       98.06       98.33      2.14 o
   2  -5   5      119.86      136.35      2.50 o
   3  -5   5      599.45      646.02      7.12 o
   4  -5   5      336.03      322.93      4.54 o
   5  -5   5      605.53      623.17      7.16 o
   6  -5   5       85.53       84.83      2.19 o
   7  -5   5        0.41        0.18      0.98 o
   8  -5   5      316.90      309.87      4.72 o
   9  -5   5        1.28        2.69      1.12 o
  10  -5   5       91.05       83.87      3.08 o
  11  -5   5        0.08       -1.68      1.68 o
  12  -5   5        4.66        5.43      2.03 o
  13  -5   5       20.80       21.44      2.32 o
  14  -5   5        0.02        0.06      2.45 o
  15  -5   5        0.72        9.22      8.29 o
 -11  -4   5        4.30       -1.06      3.06 o
 -10  -4   5        5.49        5.09      3.82 o
  -9  -4   5        6.44        2.31      2.76 o
  -8  -4   5        4.47        3.92      2.40 o
  -7  -4   5       28.57       29.92      3.30 o
  -6  -4   5      125.33      103.15      4.81 o
  -5  -4   5     1090.80     1014.91     17.53 o
  -4  -4   5      233.60      211.76      4.49 o
  -3  -4   5        0.32        3.03      0.92 o
  -2  -4   5      169.13      182.15      3.20 o
  -1  -4   5      638.21      563.84      7.65 o
   0  -4   5     3041.63     3199.08     35.77 o
   1  -4   5     1130.89     1146.00     12.86 o
   2  -4   5      575.14      629.38      9.48 o
   3  -4   5      859.22      855.88      9.17 o
   4  -4   5       31.62       41.06      1.34 o
   5  -4   5      645.58      749.68      8.28 o
   6  -4   5       74.72       93.18      2.16 o
   7  -4   5      538.92      519.02      7.71 o
   8  -4   5      139.89      132.74      2.78 o
   9  -4   5      112.17      104.15      2.65 o
  10  -4   5      187.36      175.11      3.71 o
  11  -4   5      387.17      387.66      6.23 o
  12  -4   5       25.98       26.38      2.22 o
  13  -4   5       65.88       82.65      3.07 o
  14  -4   5        0.10        2.16      2.89 o
  15  -4   5       52.05       66.28      4.90 o
 -11  -3   5        3.59        7.20      2.94 o
 -10  -3   5        3.65        9.61      2.74 o
  -9  -3   5       10.23       12.11      2.64 o
  -8  -3   5       21.70       19.21      2.56 o
  -7  -3   5        0.92       -0.76      1.86 o
  -6  -3   5       36.08       33.44      2.68 o
  -5  -3   5      145.05      156.96      4.16 o
  -4  -3   5       59.33       54.50      1.67 o
  -3  -3   5      332.28      312.58      4.45 o
  -2  -3   5      121.31      174.46     10.98 o
  -1  -3   5     3317.84     3576.05     39.83 o
   0  -3   5        7.12        4.39      0.71 o
   1  -3   5      352.09      414.51      5.21 o
   2  -3   5       11.69       13.77      1.93 o
   3  -3   5     1748.86     1861.60     28.62 o
   4  -3   5      900.89      967.03     10.33 o
   5  -3   5      374.54      368.13      4.55 o
   6  -3   5      147.75      134.14      2.90 o
   7  -3   5        1.00        4.55      0.81 o
   8  -3   5      311.11      281.82      3.57 o
   9  -3   5        0.74       -1.33      1.33 o
  10  -3   5        0.25       -1.04      1.15 o
  11  -3   5        9.51       11.87      1.56 o
  12  -3   5        1.64        3.00      2.03 o
  13  -3   5       65.38       66.04      5.86 o
  14  -3   5        7.18       10.84      3.82 o
  15  -3   5        3.37        8.14      3.34 o
 -11  -2   5       22.59       21.92      3.35 o
 -10  -2   5       23.57       27.96      3.29 o
  -9  -2   5       52.74       65.75      3.90 o
  -8  -2   5      102.41      113.90      4.68 o
  -7  -2   5        0.00       -1.88      1.88 o
  -6  -2   5      471.67      449.02      7.99 o
  -5  -2   5       63.11       67.91      3.15 o
  -4  -2   5      911.75      935.73     10.72 o
  -3  -2   5       61.63       75.50      1.94 o
  -2  -2   5     1309.49     1240.57     14.38 o
  -1  -2   5      173.01      203.84      3.18 o
   0  -2   5     1857.86     1843.23     21.15 o
   1  -2   5      209.56      244.28      3.34 o
   2  -2   5      136.62      131.44      2.18 o
   3  -2   5     1560.36     1545.64     17.65 o
   4  -2   5     4479.81     4481.51     43.79 o
   5  -2   5      197.16      266.44      3.98 o
   6  -2   5        2.02        6.61      1.07 o
   7  -2   5      498.07      502.78      5.58 o
   8  -2   5      865.01      884.05      9.70 o
   9  -2   5      408.60      390.78      5.39 o
  10  -2   5       61.95       66.99      2.44 o
  11  -2   5      350.08      346.70      6.59 o
  12  -2   5       58.90       62.07      3.71 o
  13  -2   5        1.26        0.14      2.20 o
  14  -2   5       17.69       16.54      2.79 o
  15  -2   5       19.76       30.09      3.72 o
 -12  -1   5        0.01       -3.39      3.39 o
 -11  -1   5       12.37       15.11      3.14 o
 -10  -1   5        3.44       -1.17      2.48 o
  -9  -1   5       52.64       47.76      3.44 o
  -8  -1   5       48.28       50.74      3.40 o
  -7  -1   5        0.06        0.59      3.06 o
  -6  -1   5      591.96      550.40      7.00 o
  -5  -1   5      339.71      332.35      4.91 o
  -4  -1   5      615.53      621.31      7.91 o
  -3  -1   5       19.50       22.07      1.05 o
  -2  -1   5      328.00      314.03      4.15 o
  -1  -1   5     1100.67     1175.59     13.70 o
   0  -1   5       25.60       47.10      1.26 o
   1  -1   5       10.46        8.82      0.75 o
   2  -1   5       85.28       70.96      1.43 o
   3  -1   5      150.10      146.39      2.12 o
   4  -1   5      115.64       96.75      2.22 o
   5  -1   5      420.38      417.62      5.14 o
   6  -1   5      124.13      130.98      2.10 o
   7  -1   5       69.38       77.02      1.79 o
   8  -1   5      107.47       97.00      2.08 o
   9  -1   5      126.67      124.95      2.59 o
  10  -1   5      269.31      250.53      6.39 o
  11  -1   5      155.55      157.17      5.18 o
  12  -1   5        0.45       -1.82      1.82 o
  13  -1   5        4.07        0.80      2.21 o
  14  -1   5        0.00       -2.01      2.01 o
  15  -1   5        4.67        3.19      2.67 o
 -12   0   5        9.17       -3.48      3.48 o
 -11   0   5        5.61        4.06      3.89 o
 -10   0   5        0.88       -0.51      2.46 o
  -9   0   5        5.07        2.77      2.26 o
  -8   0   5       44.95       49.11      2.35 o
  -7   0   5       41.53       36.17      1.71 o
  -6   0   5       50.03       60.47      2.12 o
  -5   0   5      233.25      235.79      3.92 o
  -4   0   5       68.65       71.19      1.84 o
  -3   0   5       72.99       89.09      1.93 o
  -2   0   5     3869.24     4429.77     43.80 o
  -1   0   5      835.61      855.76      9.01 o
   0   0   5     4311.85     4512.05     43.39 o
   1   0   5       61.56       61.29      2.72 o
   2   0   5     1432.70     1411.19     14.97 o
   3   0   5       27.95       32.08      2.64 o
   4   0   5       32.26       33.11      1.35 o
   5   0   5        0.94        1.02      0.47 o
   6   0   5       53.06       86.87      1.53 o
   7   0   5       10.66       13.94      1.04 o
   8   0   5        0.03       -0.11      0.94 o
   9   0   5        2.28        0.40      1.10 o
  10   0   5       55.54       56.87      2.75 o
  11   0   5        2.12       -0.31      1.64 o
  12   0   5       23.55       23.11      2.64 o
  13   0   5        0.24       -0.47      1.92 o
  14   0   5        1.55        1.64      2.36 o
  15   0   5        0.18       -1.96      2.42 o
 -12   1   5        2.09        2.59      3.79 o
 -11   1   5        5.63        5.42      2.85 o
 -10   1   5        1.63       -1.48      2.48 o
  -9   1   5       68.14       76.69      2.50 o
  -8   1   5        0.69        1.27      1.62 o
  -7   1   5      277.37      279.18      4.94 o
  -6   1   5     1544.02     1489.48     17.89 o
  -5   1   5      682.07      689.05      8.88 o
  -4   1   5      362.12      361.35      4.85 o
  -3   1   5     1220.75     1319.49     14.51 o
  -2   1   5     2858.41     2781.63     29.41 o
  -1   1   5      191.40      235.75      2.76 o
   0   1   5     2451.90     2422.75     24.16 o
   1   1   5      371.49      388.02      4.35 o
   2   1   5      893.22      874.60     10.98 o
   3   1   5      134.96      146.79      2.27 o
   4   1   5       31.56       14.15      0.63 o
   5   1   5      583.18      547.02      5.82 o
   6   1   5      940.98      951.40     12.55 o
   7   1   5       55.95       56.80      1.81 o
   8   1   5      361.75      317.29      7.38 o
   9   1   5        4.49        4.60      1.39 o
  10   1   5     1051.39     1019.09     14.50 o
  11   1   5       22.50       17.04      2.07 o
  12   1   5        0.81       -1.72      1.72 o
  13   1   5        6.57        3.48      2.07 o
  14   1   5        3.90        6.40      2.36 o
  15   1   5       11.03       10.25      3.01 o
 -12   2   5        0.02       -1.52      3.58 o
 -11   2   5        0.66       -2.65      2.65 o
 -10   2   5        8.28        7.61      1.49 o
  -9   2   5       47.27       44.76      2.27 o
  -8   2   5       14.43       11.09      1.58 o
  -7   2   5      425.31      399.10      6.45 o
  -6   2   5      144.80      139.98      3.35 o
  -5   2   5       92.02       90.81      2.24 o
  -4   2   5       46.09       46.87      1.58 o
  -3   2   5      868.70      889.89     10.03 o
  -2   2   5     2971.69     3149.49     29.61 o
  -1   2   5     1644.23     1795.27     17.30 o
   0   2   5       20.92       19.52      0.95 o
   1   2   5       46.62       37.62      1.00 o
   2   2   5      275.29      271.72      3.52 o
   3   2   5     1242.46     1366.22     14.54 o
   4   2   5     1205.24     1196.67     16.96 o
   5   2   5        5.92       14.42      0.95 o
   6   2   5      923.61     1045.07     13.63 o
   7   2   5      163.67      174.68      3.12 o
   8   2   5       52.68       52.00      2.37 o
   9   2   5      717.79      684.76     10.26 o
  10   2   5       50.92       46.76      2.20 o
  11   2   5        1.20        0.31      1.36 o
  12   2   5        1.96        4.90      1.97 o
  13   2   5       52.76       65.57      3.27 o
  14   2   5        1.74        3.65      2.30 o
  15   2   5        0.43       -2.59      2.59 o
 -12   3   5        1.99       -0.33      3.61 o
 -11   3   5       15.17       21.09      1.86 o
 -10   3   5        2.55        3.03      1.65 o
  -9   3   5        4.50        3.73      1.91 o
  -8   3   5       39.97       35.61      2.01 o
  -7   3   5      269.91      246.40      5.53 o
  -6   3   5        0.85        0.81      1.10 o
  -5   3   5      235.45      230.77      3.59 o
  -4   3   5      151.64      166.17      3.17 o
  -3   3   5      752.11      698.93      8.11 o
  -2   3   5       60.43       50.33      1.36 o
  -1   3   5      866.20      943.30      8.91 o
   0   3   5      219.22      255.93      3.35 o
   1   3   5     3789.85     3891.96     38.31 o
   2   3   5      176.18      237.93      3.58 o
   3   3   5     4351.05     4951.86     59.37 o
   4   3   5       50.84       42.75      1.76 o
   5   3   5       18.93       19.85      1.24 o
   6   3   5     1200.24     1324.37     17.29 o
   7   3   5       24.79       30.58      1.14 o
   8   3   5      267.16      261.80      4.03 o
   9   3   5      185.04      186.54      4.25 o
  10   3   5      332.18      348.99      6.00 o
  11   3   5      115.20      100.28      3.14 o
  12   3   5       20.13       20.09      2.23 o
  13   3   5        0.19       -1.80      1.80 o
  14   3   5       20.59       27.60      3.10 o
  15   3   5        7.65        8.75      2.87 o
 -12   4   5        2.52        1.11      2.42 o
 -11   4   5       14.51       15.30      2.16 o
 -10   4   5       23.13       21.57      2.10 o
  -9   4   5       60.05       63.93      2.59 o
  -8   4   5      169.62      173.17      3.92 o
  -7   4   5      158.78      155.06      3.60 o
  -6   4   5       12.27       15.91      1.41 o
  -5   4   5       51.81       52.70      1.96 o
  -4   4   5       42.37       31.63      1.28 o
  -3   4   5     1160.95     1186.58     12.52 o
  -2   4   5     1140.28     1120.07     11.78 o
  -1   4   5      363.60      324.94      4.41 o
   0   4   5      162.45      153.14      2.21 o
   1   4   5     4200.19     4395.24     40.91 o
   2   4   5      709.77      790.48      9.51 o
   3   4   5     6769.55     7142.06    105.68 o
   4   4   5      348.29      364.01      5.09 o
   5   4   5     5309.43     5533.59     75.35 o
   6   4   5      299.80      311.18      6.27 o
   7   4   5      546.37      510.30      6.50 o
   8   4   5      423.48      431.13      5.80 o
   9   4   5      610.54      597.81      8.70 o
  10   4   5       23.67       18.10      1.49 o
  11   4   5        0.09       -1.31      1.31 o
  12   4   5        1.54       -1.12      1.63 o
  13   4   5       78.08       77.08      3.87 o
  14   4   5        3.08        2.96      2.39 o
  15   4   5        0.10       -2.45      2.45 o
 -12   5   5        0.12       -0.93      2.22 o
 -11   5   5        5.61        9.30      2.16 o
 -10   5   5        2.21        1.73      1.85 o
  -9   5   5       11.42        9.12      1.70 o
  -8   5   5       51.08       52.94      2.40 o
  -7   5   5      218.14      214.93      4.38 o
  -6   5   5        0.03       -1.04      1.04 o
  -5   5   5       83.20       72.06      1.88 o
  -4   5   5      177.14      181.16      2.96 o
  -3   5   5        2.60        3.81      0.78 o
  -2   5   5     1523.02     1623.04     15.02 o
  -1   5   5       95.51      103.92      1.84 o
   0   5   5        0.15        3.67      0.53 o
   1   5   5       68.87       79.39      1.40 o
   2   5   5      137.66      133.95      2.14 o
   3   5   5     3680.48     4219.90     55.55 o
   4   5   5     2925.77     3095.60     72.38 o
   5   5   5      935.28      993.87     24.18 o
   6   5   5       81.24       65.92      2.44 o
   7   5   5        7.81       10.14      1.67 o
   8   5   5      115.65       96.63      2.47 o
   9   5   5      219.77      210.40      5.42 o
  10   5   5       76.27       77.21      2.45 o
  11   5   5       25.01       25.43      3.11 o
  12   5   5        2.54        2.42      1.61 o
  13   5   5        2.09       -1.12      1.86 o
  14   5   5        5.37        3.51      2.21 o
 -12   6   5       32.32       31.36      3.18 o
 -11   6   5       15.64       11.18      2.50 o
 -10   6   5       74.35       81.77      3.92 o
  -9   6   5       52.82       51.48      2.51 o
  -8   6   5      372.91      374.88      6.42 o
  -7   6   5       16.61       16.68      1.74 o
  -6   6   5      277.15      261.75      4.46 o
  -5   6   5       33.41       33.00      1.72 o
  -4   6   5      206.73      190.94      2.76 o
  -3   6   5       68.27       57.51      1.53 o
  -2   6   5      113.54      139.31      2.28 o
  -1   6   5       33.29       49.93      1.34 o
   0   6   5       55.79       77.32      1.62 o
   1   6   5        1.47        9.73      0.66 o
   2   6   5      215.12      220.16      3.46 o
   3   6   5      130.27      131.99      2.98 o
   4   6   5      904.21     1056.46     18.59 o
   5   6   5       31.50       39.35      1.30 o
   6   6   5       17.06       18.62      1.30 o
   7   6   5      347.38      342.25      6.87 o
   8   6   5      281.02      272.73      5.19 o
   9   6   5      885.77      822.63     14.07 o
  10   6   5        8.60       10.63      1.19 o
  11   6   5        0.10       -1.06      1.06 o
  12   6   5       32.23       33.02      2.85 o
  13   6   5        2.44        0.17      2.10 o
  14   6   5        8.69        3.46      2.53 o
 -12   7   5       30.60       24.80      3.22 o
 -11   7   5        0.15        1.27      2.42 o
 -10   7   5        4.21        3.82      2.06 o
  -9   7   5        0.87       -0.60      1.78 o
  -8   7   5       23.71       30.24      2.98 o
  -7   7   5        0.78       -1.61      1.61 o
  -6   7   5      214.07      217.28      4.43 o
  -5   7   5      102.92       93.19      2.20 o
  -4   7   5        0.09       -0.63      0.63 o
  -3   7   5       79.27       83.93      1.96 o
  -2   7   5       94.15      123.00      2.45 o
  -1   7   5       19.80       19.63      1.03 o
   0   7   5     2722.43     3015.90     33.94 o
   1   7   5        6.88        1.30      0.63 o
   2   7   5      171.13      173.46      3.33 o
   3   7   5      973.49     1085.52     15.12 o
   4   7   5      521.93      503.54     13.91 o
   5   7   5      155.40      128.50      2.72 o
   6   7   5       20.37       26.48      4.39 o
   7   7   5      574.42      582.03     24.88 o
   8   7   5        5.75        8.15      5.10 o
   9   7   5        0.17        0.45      1.55 o
  10   7   5       16.77       19.65      3.18 o
  11   7   5      169.59      164.62      6.13 o
  12   7   5        0.41       -1.27      1.38 o
  13   7   5        8.30        7.43      3.43 o
  14   7   5        3.09        5.58      2.38 o
 -11   8   5        0.01        1.10      4.29 o
 -10   8   5        8.25        7.56      2.64 o
  -9   8   5       73.56       78.12      4.96 o
  -8   8   5       62.57       59.48      4.04 o
  -7   8   5       46.21       45.47      3.96 o
  -6   8   5        0.01       -1.66      1.66 o
  -5   8   5       90.52       86.15      2.50 o
  -4   8   5       16.26       14.16      1.14 o
  -3   8   5        4.46        4.19      0.81 o
  -2   8   5      230.45      229.98      3.63 o
  -1   8   5      145.28      163.76      3.05 o
   0   8   5      446.84      405.44      5.43 o
   1   8   5        4.90        9.12      1.08 o
   2   8   5      247.86      299.95      4.52 o
   3   8   5        9.92       19.49      1.08 o
   4   8   5      246.25      234.06      4.22 o
   5   8   5      275.13      304.32      5.35 o
   6   8   5      149.67      159.55     11.94 o
   7   8   5      174.30      173.90     12.89 o
   8   8   5      314.56      318.70     17.68 o
   9   8   5        0.36        7.44      5.93 o
  10   8   5        2.13       -0.81      4.23 o
  11   8   5        0.00       -0.81      1.68 o
  12   8   5       12.51       13.97      1.73 o
  13   8   5        0.61        1.38      3.15 o
 -11   9   5       20.06       22.19      6.53 o
 -10   9   5       11.91       14.47      3.36 o
  -9   9   5       64.35       72.40      4.71 o
  -8   9   5       45.77       48.59      3.92 o
  -7   9   5        3.27        3.66      2.43 o
  -6   9   5       25.82       24.11      2.97 o
  -5   9   5      588.51      564.32      8.59 o
  -4   9   5       82.86       88.41      2.91 o
  -3   9   5       70.68       71.92      2.38 o
  -2   9   5      818.95      827.33      9.88 o
  -1   9   5       13.34       15.69      1.08 o
   0   9   5        3.85        1.56      0.71 o
   1   9   5      394.50      427.46      6.99 o
   2   9   5     1256.14     1240.88     17.46 o
   3   9   5        4.38        5.39      1.08 o
   4   9   5     1330.68     1279.47     16.26 o
   5   9   5        3.45        2.81      0.83 o
   6   9   5      393.50      401.39     17.92 o
   7   9   5        2.12        3.32      5.26 o
   8   9   5      368.20      389.06     20.41 o
   9   9   5        5.82        1.98      5.50 o
  10   9   5        1.57        3.88      6.01 o
  11   9   5      111.20      168.17     14.40 o
  12   9   5       42.30       36.81      3.68 o
  13   9   5        1.05       -0.83      2.97 o
 -11  10   5       10.92       12.10      6.84 o
 -10  10   5        1.34        1.10      3.00 o
  -9  10   5       13.58       13.94      3.21 o
  -8  10   5        1.42       -2.46      2.47 o
  -7  10   5       26.73       23.45      3.13 o
  -6  10   5       40.85       36.67      3.38 o
  -5  10   5        1.67        6.16      1.55 o
  -4  10   5       82.62       75.01      2.81 o
  -3  10   5       22.49       19.48      1.79 o
  -2  10   5      382.39      374.77      6.02 o
  -1  10   5       81.89       71.72      2.07 o
   0  10   5       54.80       57.07      1.84 o
   1  10   5        0.35       -0.26      0.96 o
   2  10   5      342.38      346.85      6.91 o
   3  10   5      663.22      639.85     11.00 o
   4  10   5      156.86      143.99      3.77 o
   5  10   5        6.40        4.55      1.19 o
   6  10   5       69.41       63.16      7.48 o
   7  10   5       22.64       29.54      6.88 o
   8  10   5       17.38       16.45      6.33 o
   9  10   5       22.28       20.88      6.84 o
  10  10   5        0.43       -4.31      5.77 o
  11  10   5       17.02       16.81      7.79 o
  12  10   5        2.16        1.86      7.55 o
 -10  11   5        1.37       -4.22      5.75 o
  -9  11   5      122.56      149.28      6.78 o
  -8  11   5        1.49       -0.29      4.35 o
  -7  11   5       12.77       11.83      2.86 o
  -6  11   5        4.23        8.91      2.32 o
  -5  11   5       64.41       66.85      2.87 o
  -4  11   5       27.96       24.42      2.13 o
  -3  11   5       87.38       86.27      3.00 o
  -2  11   5      201.51      184.42      4.07 o
  -1  11   5      128.93      126.90      3.22 o
   0  11   5       26.59       23.30      1.84 o
   1  11   5       21.00       21.18      2.06 o
   2  11   5      968.77      938.10     15.94 o
   3  11   5      254.74      252.53      5.53 o
   4  11   5       54.13       46.23      2.21 o
   5  11   5      119.16      111.57      2.88 o
   6  11   5      113.93      104.26      5.44 o
   7  11   5       17.46       20.76      6.64 o
   8  11   5       10.10       12.77      5.81 o
   9  11   5        6.18        3.05      6.01 o
  10  11   5       25.16       34.41      8.19 o
  11  11   5       19.87       18.15      8.54 o
  12  11   5       57.25       74.63     12.14 o
 -10  12   5       17.21        8.41      4.51 o
  -9  12   5       81.25       87.94      5.47 o
  -8  12   5        3.24       -3.67      3.67 o
  -7  12   5       45.81       46.13      4.00 o
  -6  12   5      104.16      100.53      4.57 o
  -5  12   5      157.08      151.57      4.26 o
  -4  12   5      158.08      163.10      4.21 o
  -3  12   5      466.35      462.60      7.88 o
  -2  12   5      374.23      379.75      6.59 o
  -1  12   5      529.51      520.08      7.57 o
   0  12   5        0.09       -1.68      2.04 o
   1  12   5       27.64       27.44      2.33 o
   2  12   5        0.32       -1.57      1.57 o
   3  12   5      308.15      301.84      6.45 o
   4  12   5       51.16       48.36      2.36 o
   5  12   5      175.74      158.04      3.75 o
   6  12   5       25.95       27.11      2.43 o
   7  12   5       13.33       20.97      1.90 o
   8  12   5       29.98       33.14      7.44 o
   9  12   5        1.47       -3.92      5.85 o
  10  12   5       24.05       41.65      9.41 o
  11  12   5        8.58       11.11      8.27 o
  -9  13   5        9.03       10.67      4.41 o
  -8  13   5       55.43       70.98      5.01 o
  -7  13   5        2.09        1.83      3.29 o
  -6  13   5       30.28       37.22      3.24 o
  -5  13   5        1.49        1.99      1.67 o
  -4  13   5        5.36        5.05      1.65 o
  -3  13   5        4.67        7.44      1.75 o
  -2  13   5       21.70       14.65      2.16 o
  -1  13   5      115.39      105.46      6.88 o
   0  13   5       78.76       75.49      4.38 o
   1  13   5        0.70       -2.17      2.17 o
   2  13   5      361.49      342.90      7.58 o
   3  13   5       46.23       33.35      2.44 o
   4  13   5      110.67      112.80      3.68 o
   5  13   5        0.20       -0.30      1.29 o
   6  13   5        2.63       -1.27      1.27 o
   7  13   5       13.70       13.53      1.97 o
   8  13   5        0.91       -0.08      6.21 o
   9  13   5        1.09       -5.62      5.62 o
  10  13   5        0.66       -5.14      6.72 o
  -8  14   5        2.11        0.39      2.99 o
  -7  14   5        8.86       12.27      7.36 o
  -6  14   5        2.30        2.03      2.43 o
  -5  14   5       40.89       34.18      2.79 o
  -4  14   5       12.22       12.62      2.15 o
  -3  14   5       12.15       10.10      1.96 o
  -2  14   5       22.84       25.31      1.87 o
  -1  14   5      221.99      222.49      8.55 o
   0  14   5        9.26       13.11      2.78 o
   1  14   5       13.44       14.02      2.94 o
   2  14   5        9.75        7.76      2.41 o
   3  14   5       55.86       60.02      3.46 o
   4  14   5        2.87        2.95      1.62 o
   5  14   5       34.52       41.67      2.25 o
   6  14   5        2.40        1.80      1.50 o
   7  14   5       30.09       32.38      1.92 o
   8  14   5        5.94       -0.91      6.92 o
   9  14   5        1.25        0.00      7.28 o
  10  14   5        0.33        5.46      8.15 o
  -8  15   5       14.37        9.81      6.33 o
  -7  15   5       20.24       16.58      3.73 o
  -6  15   5        6.85        2.97      2.41 o
  -5  15   5       57.14       62.35      3.72 o
  -4  15   5       48.38       42.06      2.84 o
  -3  15   5       41.10       35.84      2.92 o
  -2  15   5      107.60      118.38      7.57 o
  -1  15   5       25.46       27.45      3.86 o
   0  15   5        3.25        1.47      2.90 o
   1  15   5       64.39       70.58      4.09 o
   2  15   5       20.73       13.93      2.68 o
   3  15   5       26.89       32.88      2.95 o
   4  15   5        1.61       -1.96      1.96 o
   5  15   5       96.50       98.22      4.01 o
   6  15   5        0.40        0.51      1.65 o
   7  15   5       39.24       49.34      6.37 o
   9  15   5       11.34       20.76      9.02 o
  -6  16   5       21.76       26.66      5.43 o
  -5  16   5       18.51       20.88      2.95 o
  -4  16   5        0.03       -1.44      1.94 o
  -3  16   5        0.00       -1.56      1.95 o
  -2  16   5       14.83       15.53      3.86 o
  -1  16   5        1.34        2.93      3.10 o
   0  16   5        4.61       -1.80      2.72 o
   1  16   5        5.08        2.54      4.31 o
   2  16   5        0.96       -2.19      2.19 o
   3  16   5        0.14       -2.22      2.22 o
   4  16   5        6.46        8.54      2.43 o
   5  16   5        4.76        1.64      2.14 o
   6  16   5        1.43        2.43      2.20 o
   7  16   5        0.11        0.16      2.97 o
  -5  17   5        7.19       11.92      2.66 o
  -4  17   5       45.92       56.43      3.15 o
  -3  17   5        0.34       -2.58      3.38 o
  -2  17   5       67.05       70.72      5.75 o
  -1  17   5        3.99        9.79      3.66 o
   0  17   5       33.12       39.48      6.17 o
   1  17   5        1.32        1.48      3.86 o
   2  17   5       27.30       35.10      3.50 o
   3  17   5        0.03        0.23      2.46 o
   4  17   5       44.55       57.18      3.71 o
   5  17   5        0.60       -2.19      2.19 o
   6  17   5        1.97        2.90      2.41 o
  -3  18   5        6.87        2.39      4.07 o
  -2  18   5        0.10       -3.51      3.51 o
  -1  18   5        8.02       13.61      3.98 o
   0  18   5       16.66       24.05      4.75 o
   1  18   5        4.05        0.17      3.24 o
   2  18   5        0.68       -3.05      3.05 o
   3  18   5        0.22       -2.61      2.61 o
   4  18   5       11.44       13.92      3.00 o
   0 -15   6        8.98       11.36      4.13 o
   1 -15   6        3.46        8.43      4.13 o
   2 -15   6        4.50        7.60      4.31 o
   3 -15   6       10.80        4.87      4.29 o
   4 -15   6        1.91       -0.57      2.09 o
   5 -15   6        3.87       -2.83      2.83 o
   6 -15   6       15.45       13.88      3.07 o
  -2 -14   6        0.18        2.84      3.47 o
  -1 -14   6        3.97        2.76      3.38 o
   0 -14   6        4.53        3.56      3.44 o
   1 -14   6        6.55        3.95      3.58 o
   2 -14   6        6.30       12.24      4.88 o
   3 -14   6       34.71       36.05      2.32 o
   4 -14   6        7.93        6.29      2.24 o
   5 -14   6       33.34       43.21      3.49 o
   6 -14   6        0.65        1.06      2.55 o
   7 -14   6       37.13       42.63      4.79 o
   8 -14   6       31.80       48.53      8.15 o
  -4 -13   6        0.56       -2.22      2.79 o
  -3 -13   6        0.04       -2.70      2.70 o
  -2 -13   6        0.06       -2.50      3.07 o
  -1 -13   6        7.04        7.19      3.55 o
   0 -13   6       37.08       39.80      8.40 o
   1 -13   6       95.93       99.22      6.55 o
   2 -13   6       36.12       32.71      4.50 o
   3 -13   6       45.43       48.91      3.78 o
   4 -13   6        8.79       10.59      2.58 o
   5 -13   6       34.58       40.18      5.03 o
   6 -13   6        7.86        3.90      2.55 o
   7 -13   6       24.18       24.98      4.01 o
   8 -13   6        8.24        8.69      4.00 o
   9 -13   6        0.49       -0.87      3.21 o
  10 -13   6       15.35       11.65      3.72 o
  -5 -12   6        0.01       -2.78      2.78 o
  -4 -12   6       43.09       44.72      4.65 o
  -3 -12   6        7.29        4.12      3.28 o
  -2 -12   6       14.41       22.40      3.30 o
  -1 -12   6        0.03       -2.10      2.99 o
   0 -12   6        4.63        0.96      4.69 o
   1 -12   6        1.33        2.64      3.24 o
   2 -12   6       17.88       11.11      1.81 o
   3 -12   6       57.31       53.31      2.88 o
   4 -12   6        7.46        8.30      2.16 o
   5 -12   6       10.49       18.84      2.51 o
   6 -12   6        9.68       12.14      2.31 o
   7 -12   6       17.39       14.84      2.88 o
   8 -12   6        0.69       -1.68      3.27 o
   9 -12   6        0.89        1.19      3.68 o
  10 -12   6       46.40       59.62      4.75 o
  11 -12   6       18.93       20.95      4.93 o
  -6 -11   6       41.98       42.75      4.11 o
  -5 -11   6        4.11        5.52      3.64 o
  -4 -11   6       73.84       82.30      4.81 o
  -3 -11   6       13.52       11.03      2.97 o
  -2 -11   6       47.68       54.43      3.92 o
  -1 -11   6        3.12        2.30      2.62 o
   0 -11   6       84.64       86.74      5.57 o
   1 -11   6        1.79        3.71      1.36 o
   2 -11   6        0.02       -2.09      2.16 o
   3 -11   6      218.59      215.30      5.46 o
   4 -11   6       25.56       31.19      2.24 o
   5 -11   6        3.67        4.88      1.80 o
   6 -11   6      171.12      178.04      5.24 o
   7 -11   6       17.82       20.29      3.85 o
   8 -11   6       20.99       22.19      5.50 o
   9 -11   6       38.08       34.13      4.43 o
  10 -11   6       15.24       10.37      3.31 o
  11 -11   6       59.38       59.12      7.80 o
  12 -11   6        0.10        2.09      4.05 o
  -7 -10   6        2.64        3.98      3.04 o
  -6 -10   6        5.33        5.10      2.92 o
  -5 -10   6        0.29        1.70      2.79 o
  -4 -10   6        8.07        7.69      2.76 o
  -3 -10   6        2.27        7.10      3.68 o
  -2 -10   6        0.39       -0.87      2.28 o
  -1 -10   6       58.06       50.09      3.59 o
   0 -10   6        1.90       -1.02      2.19 o
   1 -10   6       65.71       64.85      2.57 o
   2 -10   6       19.86       22.61      1.85 o
   3 -10   6       21.17       23.15      1.87 o
   4 -10   6        0.20        1.54      1.49 o
   5 -10   6       53.40       51.59      2.52 o
   6 -10   6       26.87       24.52      2.42 o
   7 -10   6       38.68       33.49      3.84 o
   8 -10   6       12.22       10.44      5.93 o
   9 -10   6       53.05       35.09      4.41 o
  10 -10   6       15.09       14.26      4.22 o
  11 -10   6       11.24        5.84      3.15 o
  12 -10   6        5.78        8.85      5.81 o
  -8  -9   6        0.35        1.05      2.91 o
  -7  -9   6        1.07        2.07      2.83 o
  -6  -9   6       49.00       42.69      3.93 o
  -5  -9   6       39.72       34.95      3.54 o
  -4  -9   6       50.92       49.50      3.70 o
  -3  -9   6       13.62       11.67      2.78 o
  -2  -9   6      370.00      369.98      9.63 o
  -1  -9   6       38.61       38.44      3.27 o
   0  -9   6      192.33      192.48      4.07 o
   1  -9   6      163.23      171.64      3.98 o
   2  -9   6       90.61       84.36      2.70 o
   3  -9   6       34.20       39.92      2.16 o
   4  -9   6     1018.69      939.22     13.95 o
   5  -9   6       17.36       26.05      2.04 o
   6  -9   6        7.96       11.37      2.01 o
   7  -9   6       29.72       35.14      3.92 o
   8  -9   6       74.20       67.79      4.92 o
   9  -9   6      114.18      102.92      7.20 o
  10  -9   6       86.71       91.12      4.93 o
  11  -9   6        2.99        5.68      3.00 o
  12  -9   6       12.98       20.09      4.81 o
  13  -9   6        2.74       -2.06      3.39 o
  -8  -8   6       17.77       10.92      3.27 o
  -7  -8   6        1.42        3.87      2.82 o
  -6  -8   6        8.99        7.95      3.02 o
  -5  -8   6       39.36       43.73      3.53 o
  -4  -8   6      264.95      263.21     10.06 o
  -3  -8   6        1.72        4.88      3.39 o
  -2  -8   6       88.34       90.10      4.56 o
  -1  -8   6        0.54       -1.28      1.28 o
   0  -8   6      474.13      461.54      6.58 o
   1  -8   6       84.03       88.21      2.75 o
   2  -8   6      102.46      102.02      2.82 o
   3  -8   6      157.65      137.07      3.65 o
   4  -8   6        1.21       -0.87      1.27 o
   5  -8   6        3.52        5.65      1.50 o
   6  -8   6      225.72      237.05      5.17 o
   7  -8   6      524.81      515.45     14.15 o
   8  -8   6        4.53        6.83      2.96 o
   9  -8   6      101.02       99.79      6.11 o
  10  -8   6      175.73      196.08      6.83 o
  11  -8   6        7.42        1.68      2.59 o
  12  -8   6       11.75       13.54      3.72 o
  13  -8   6       20.47       27.30      6.14 o
  -9  -7   6        0.02       -2.88      2.88 o
  -8  -7   6        0.00       -2.62      2.62 o
  -7  -7   6        0.02       -3.72      3.72 o
  -6  -7   6       29.23       30.91      3.36 o
  -5  -7   6      190.67      171.82      6.25 o
  -4  -7   6      183.71      160.00      5.95 o
  -3  -7   6      128.19      130.51      5.35 o
  -2  -7   6      106.81       97.71      9.12 o
  -1  -7   6       29.13       23.27      1.83 o
   0  -7   6      110.74      110.38      2.86 o
   1  -7   6       31.86       28.96      1.54 o
   2  -7   6       83.23       70.65      2.23 o
   3  -7   6        5.70       -0.52      1.08 o
   4  -7   6        2.46        0.25      0.98 o
   5  -7   6       46.40       51.15      2.01 o
   6  -7   6      354.65      337.23      5.61 o
   7  -7   6      217.12      220.57      4.93 o
   8  -7   6       60.43       55.90      2.99 o
   9  -7   6        7.92        6.90      2.30 o
  10  -7   6       15.31       13.68      1.73 o
  11  -7   6        3.22        0.30      2.05 o
  12  -7   6       12.42        9.26      2.87 o
  13  -7   6       16.70       12.86      2.92 o
  14  -7   6        0.65       -0.07      4.06 o
  -9  -6   6       29.28       31.76      5.06 o
  -8  -6   6        0.89       -2.77      3.80 o
  -7  -6   6       10.10        6.32      2.71 o
  -6  -6   6        5.07        5.73      2.49 o
  -5  -6   6        0.05        0.46      2.21 o
  -4  -6   6      207.21      204.40      7.27 o
  -3  -6   6     1146.17     1083.04     21.48 o
  -2  -6   6      199.35      192.45      3.51 o
  -1  -6   6      584.76      582.83      8.14 o
   0  -6   6      298.98      316.99      5.43 o
   1  -6   6      218.49      197.06      3.49 o
   2  -6   6      212.80      210.34      4.09 o
   3  -6   6      381.91      389.87      5.06 o
   4  -6   6        4.24        3.89      0.98 o
   5  -6   6       91.88       96.26      2.73 o
   6  -6   6      212.31      213.15      3.52 o
   7  -6   6        5.47        7.98      1.49 o
   8  -6   6      641.03      641.45     10.29 o
   9  -6   6      131.17      143.42      3.94 o
  10  -6   6       74.14       72.27      2.57 o
  11  -6   6       59.85       66.26      3.01 o
  12  -6   6       40.61       28.17      3.41 o
  13  -6   6        9.20        5.60      2.58 o
  14  -6   6       91.32      111.62      6.60 o
 -10  -5   6        1.62       -0.45      3.10 o
  -9  -5   6        0.30       -1.85      2.81 o
  -8  -5   6        2.14        1.07      2.66 o
  -7  -5   6       34.84       34.20      3.40 o
  -6  -5   6       14.59        7.25      3.53 o
  -5  -5   6       61.97       62.40      3.71 o
  -4  -5   6       39.42       35.50      3.05 o
  -3  -5   6      666.65      644.02      9.80 o
  -2  -5   6      357.54      353.40      5.40 o
  -1  -5   6      166.72      168.14      3.26 o
   0  -5   6       19.92       21.77      1.25 o
   1  -5   6      483.43      488.52      5.97 o
   2  -5   6      345.78      357.02      4.93 o
   3  -5   6      452.26      418.64      5.48 o
   4  -5   6        8.51        5.96      0.88 o
   5  -5   6       79.61       70.22      1.90 o
   6  -5   6       45.41       48.45      1.73 o
   7  -5   6       88.56       96.26      2.71 o
   8  -5   6      690.72      671.97      9.96 o
   9  -5   6        8.33        5.80      1.61 o
  10  -5   6      135.75      127.76      3.67 o
  11  -5   6      227.74      227.01      5.05 o
  12  -5   6       14.70       13.33      2.24 o
  13  -5   6       21.78       29.82      2.55 o
  14  -5   6       15.69       18.41      2.13 o
  15  -5   6       18.43       34.67      6.06 o
 -10  -4   6        9.29        9.19      3.46 o
  -9  -4   6       10.74       10.27      3.19 o
  -8  -4   6       25.47       25.65      3.40 o
  -7  -4   6        2.08       -0.67      2.36 o
  -6  -4   6       45.71       38.48      3.23 o
  -5  -4   6       12.57        9.98      2.42 o
  -4  -4   6        9.30       15.58      1.99 o
  -3  -4   6       22.67       27.60      1.37 o
  -2  -4   6        7.40        8.31      1.35 o
  -1  -4   6      167.05      163.42      3.16 o
   0  -4   6      493.75      453.12      6.10 o
   1  -4   6      134.13      152.41      2.67 o
   2  -4   6       37.09       38.15      1.25 o
   3  -4   6     1146.57     1288.17     13.37 o
   4  -4   6      209.04      200.41      4.62 o
   5  -4   6      316.71      338.10      4.72 o
   6  -4   6       39.39       48.48      1.64 o
   7  -4   6      192.99      170.54      4.56 o
   8  -4   6      321.85      308.93      6.15 o
   9  -4   6       26.36       22.58      1.43 o
  10  -4   6        1.28       -1.27      1.27 o
  11  -4   6        7.53        4.31      1.72 o
  12  -4   6       20.00       22.46      2.27 o
  13  -4   6        1.20       -0.71      1.66 o
  14  -4   6       31.65       41.61      5.45 o
  15  -4   6        1.15        0.31      3.17 o
 -11  -3   6       19.02       23.13      6.94 o
 -10  -3   6       60.22       59.83      4.21 o
  -9  -3   6       10.74        5.05      2.60 o
  -8  -3   6       50.00       45.41      3.38 o
  -7  -3   6       67.46       54.79      3.36 o
  -6  -3   6      167.08      172.94      6.12 o
  -5  -3   6       25.82       24.82      2.16 o
  -4  -3   6      191.59      181.55      3.26 o
  -3  -3   6       74.45       78.46      2.12 o
  -2  -3   6      678.07      649.65      8.29 o
  -1  -3   6      950.41     1031.33     12.35 o
   0  -3   6       51.05       41.47      1.54 o
   1  -3   6       64.94       52.83      3.12 o
   2  -3   6     2570.29     2557.47     27.02 o
   4  -3   6        2.28        0.60      0.66 o
   5  -3   6       45.12       44.90      1.56 o
   6  -3   6       11.64        7.74      0.96 o
   7  -3   6     1175.07     1125.85     13.30 o
   8  -3   6       48.90       40.50      1.47 o
   9  -3   6      505.63      487.20      6.51 o
  10  -3   6        0.09        1.16      1.22 o
  11  -3   6       87.10       94.15      2.95 o
  12  -3   6       13.57       11.81      1.61 o
  13  -3   6      117.57      121.24      6.42 o
  14  -3   6        9.29       10.38      3.06 o
  15  -3   6        0.38        0.09      2.85 o
 -11  -2   6        3.91        4.39      3.38 o
 -10  -2   6       19.36       22.61      3.96 o
  -9  -2   6       13.92       10.39      2.78 o
  -8  -2   6        4.89        2.82      2.31 o
  -7  -2   6       30.66       26.77      2.77 o
  -6  -2   6       46.53       41.12      2.97 o
  -5  -2   6        0.28       -1.00      1.00 o
  -4  -2   6      199.50      189.89      3.29 o
  -3  -2   6        0.00        3.89      1.23 o
  -2  -2   6      296.59      332.07      5.34 o
  -1  -2   6      431.88      432.80      6.20 o
   0  -2   6      300.48      324.96      5.00 o
   1  -2   6     1652.36     1625.28     16.59 o
   2  -2   6        1.52        1.93      1.04 o
   3  -2   6      991.03     1065.03     11.82 o
   4  -2   6      612.65      671.77      7.44 o
   5  -2   6      210.18      215.55      3.51 o
   6  -2   6        3.66        4.18      0.81 o
   7  -2   6      523.17      555.16      6.49 o
   8  -2   6        0.01        0.85      0.82 o
   9  -2   6      113.14      100.03      2.45 o
  10  -2   6        0.02       -1.27      1.27 o
  11  -2   6       22.90       24.57      1.50 o
  12  -2   6       67.21       71.01      3.93 o
  13  -2   6        6.40        9.22      2.76 o
  14  -2   6        0.00       -1.04      2.61 o
  15  -2   6       10.33        8.10      3.14 o
 -11  -1   6        5.80        4.71      2.96 o
 -10  -1   6        1.47       -0.67      2.69 o
  -9  -1   6       69.84       67.17      4.14 o
  -8  -1   6       57.73       60.85      3.74 o
  -7  -1   6       63.85       63.51      2.56 o
  -6  -1   6       13.71       20.06      1.44 o
  -5  -1   6       70.08       60.33      2.24 o
  -4  -1   6      340.69      330.16      4.98 o
  -3  -1   6      447.65      483.39      6.12 o
  -2  -1   6     1347.33     1390.98     15.30 o
  -1  -1   6      405.57      400.78      5.82 o
   0  -1   6     5133.10     5355.85     52.45 o
   1  -1   6       13.57       13.49      1.15 o
   2  -1   6     1295.76     1214.14     13.19 o
   3  -1   6       24.57       45.68      3.36 o
   4  -1   6        0.81        0.41      0.43 o
   5  -1   6       68.23       75.12      1.69 o
   6  -1   6       21.80       30.29      1.78 o
   7  -1   6       65.52       75.23      2.13 o
   8  -1   6      507.40      492.79      6.23 o
   9  -1   6       54.63       52.00      1.70 o
  10  -1   6       30.63       30.58      2.12 o
  11  -1   6        5.26        7.20      2.78 o
  12  -1   6       75.48       81.02      4.10 o
  13  -1   6       66.91       66.68      3.66 o
  14  -1   6        1.72       -1.04      2.30 o
  15  -1   6        2.41       -2.67      2.69 o
 -11   0   6        0.82        0.49      2.96 o
 -10   0   6        0.02        0.97      2.56 o
  -9   0   6        4.61        0.94      2.50 o
  -8   0   6       24.87       24.99      1.98 o
  -7   0   6      265.23      264.11      4.95 o
  -6   0   6       57.13       46.48      2.60 o
  -5   0   6      310.81      283.07      4.64 o
  -4   0   6      969.91      983.39     11.34 o
  -3   0   6      116.38      124.33      2.44 o
  -2   0   6      614.74      656.02      7.81 o
  -1   0   6       41.46       61.49      2.80 o
   0   0   6     3720.19     3714.24     35.99 o
   1   0   6       42.54       45.48      1.59 o
   2   0   6      263.56      233.45      3.20 o
   3   0   6       64.79       69.42      1.61 o
   4   0   6       93.34       76.86      1.59 o
   5   0   6        0.00       -0.04      0.56 o
   6   0   6        3.98        1.36      0.60 o
   7   0   6        7.49        6.22      0.71 o
   8   0   6      161.45      145.28      2.26 o
   9   0   6        7.04        7.01      1.26 o
  10   0   6       76.84       69.45      3.45 o
  11   0   6       29.23       29.24      2.61 o
  12   0   6       62.15       58.28      3.44 o
  13   0   6        0.19        0.91      2.06 o
  14   0   6        1.42        2.05      2.30 o
  15   0   6        0.59       -2.74      2.74 o
 -11   1   6       15.70       10.62      3.29 o
 -10   1   6        4.60       -1.49      2.59 o
  -9   1   6        3.36        4.12      1.49 o
  -8   1   6       48.21       49.70      2.36 o
  -7   1   6        2.99        4.34      1.39 o
  -6   1   6        5.74        2.44      1.38 o
  -5   1   6      100.02      105.11      3.07 o
  -4   1   6       18.06       18.88      1.23 o
  -3   1   6        1.24        2.18      0.84 o
  -2   1   6      580.90      622.65      7.35 o
  -1   1   6      521.68      582.79      5.91 o
   0   1   6     2361.57     2489.24     26.63 o
   1   1   6        0.11        0.90      0.52 o
   2   1   6      235.44      244.68      3.50 o
   3   1   6      154.00      174.43      2.55 o
   4   1   6       61.97       69.19      1.47 o
   5   1   6       56.19       61.01      1.45 o
   6   1   6       11.46        9.56      0.69 o
   7   1   6      152.13      158.02      3.11 o
   8   1   6       51.21       65.38      2.16 o
   9   1   6       56.77       55.98      2.50 o
  10   1   6       36.37       32.03      2.18 o
  11   1   6       25.40       28.45      2.23 o
  12   1   6       49.46       45.19      2.82 o
  13   1   6        1.95        0.17      2.01 o
  14   1   6        0.24        0.60      2.18 o
  15   1   6        1.34        1.91      2.71 o
 -11   2   6        6.03        8.02      3.18 o
 -10   2   6       22.04       20.46      1.81 o
  -9   2   6       27.05       35.02      2.59 o
  -8   2   6       81.60       82.67      3.20 o
  -7   2   6      240.04      256.56      4.90 o
  -6   2   6       14.54        6.67      1.44 o
  -5   2   6      349.20      333.88      5.99 o
  -4   2   6      885.35      862.09     11.28 o
  -3   2   6      756.44      799.22      9.26 o
  -2   2   6      275.03      241.01      3.34 o
  -1   2   6     1281.38     1354.19     13.92 o
   0   2   6      799.29      802.23      7.70 o
   1   2   6      361.42      304.66      4.14 o
   2   2   6       93.75       88.84      2.92 o
   3   2   6     1639.55     1659.97     17.69 o
   4   2   6     4894.70     4957.05     54.79 o
   5   2   6      279.49      339.41      5.51 o
   6   2   6       26.61       19.10      1.28 o
   7   2   6       94.99       95.70      2.85 o
   8   2   6     1261.09     1211.07     17.54 o
   9   2   6      118.76      105.38      3.27 o
  10   2   6      380.13      383.14      6.53 o
  11   2   6       18.84       16.90      1.74 o
  12   2   6      208.13      218.07      5.87 o
  13   2   6       19.35       16.50      2.39 o
  14   2   6        5.98        7.80      2.68 o
  15   2   6        5.42        7.97      2.90 o
 -11   3   6       12.98       16.90      2.27 o
 -10   3   6       12.42       11.94      1.94 o
  -9   3   6        6.73        4.43      1.86 o
  -8   3   6        4.07        0.47      1.47 o
  -7   3   6      369.19      349.84      6.09 o
  -6   3   6       90.89       91.99      2.95 o
  -5   3   6      607.90      612.91      8.27 o
  -4   3   6       51.79       61.24      2.02 o
  -3   3   6     1178.90     1132.03     12.62 o
  -2   3   6      161.94      165.98      2.77 o
  -1   3   6        9.03        4.06      0.61 o
   0   3   6     2092.83     2128.26     19.41 o
   1   3   6      243.43      213.56      2.79 o
   2   3   6       43.80       57.33      2.08 o
   3   3   6      202.94      195.62      2.89 o
   4   3   6       77.47       60.36      1.78 o
   5   3   6      768.68      780.44     11.74 o
   6   3   6      330.29      346.28      5.75 o
   7   3   6      121.99       99.27      2.31 o
   8   3   6        6.73        8.60      1.01 o
   9   3   6     1041.02      989.56     13.73 o
  10   3   6       93.62       89.47      2.78 o
  11   3   6       50.04       46.27      2.63 o
  12   3   6       14.80       16.85      2.41 o
  13   3   6       14.19       12.82      2.46 o
  14   3   6       27.08       33.57      3.20 o
  15   3   6        2.71        0.39      3.27 o
 -11   4   6        6.64        6.68      2.15 o
 -10   4   6        2.43        1.40      1.84 o
  -9   4   6       48.38       46.18      2.73 o
  -8   4   6        2.38       -1.11      1.62 o
  -7   4   6      132.23      128.46      3.60 o
  -6   4   6      214.08      223.22      4.35 o
  -5   4   6     1244.79     1217.81     15.08 o
  -4   4   6      694.10      699.69      8.43 o
  -3   4   6        0.33        1.55      0.58 o
  -2   4   6      844.65      928.91     10.49 o
  -1   4   6        6.97       12.30      1.37 o
   0   4   6      264.44      269.70      3.64 o
   1   4   6      646.40      748.92      7.66 o
   2   4   6     2049.36     2220.66     22.12 o
   3   4   6      445.82      513.48      8.27 o
   4   4   6      366.21      379.85      5.90 o
   5   4   6      901.35      866.57     12.24 o
   6   4   6       53.37       53.94      1.56 o
   7   4   6       40.76       43.15      1.86 o
   8   4   6      171.74      158.55      2.83 o
   9   4   6      136.77      127.67      3.56 o
  10   4   6        5.69        3.48      1.26 o
  11   4   6        9.81        7.75      1.86 o
  12   4   6        1.69        3.03      1.74 o
  13   4   6        7.96        3.94      2.24 o
  14   4   6        8.04        9.40      2.85 o
  15   4   6       23.05       19.04      3.08 o
 -11   5   6       48.38       45.30      3.04 o
 -10   5   6       23.49       24.59      2.76 o
  -9   5   6       82.35       81.15      2.99 o
  -8   5   6       69.91       80.27      2.87 o
  -7   5   6        2.69        5.52      1.53 o
  -6   5   6      113.09      111.10      3.11 o
  -5   5   6      200.11      191.05      3.59 o
  -4   5   6      743.31      740.75      8.53 o
  -3   5   6      239.18      213.87      3.07 o
  -2   5   6       53.97       53.50      1.52 o
  -1   5   6        0.43        1.32      0.71 o
   0   5   6       37.23       28.18      0.92 o
   1   5   6       10.61        1.48      0.65 o
   2   5   6       59.18       74.54      1.38 o
   3   5   6        0.90       -0.54      0.55 o
   4   5   6      460.28      435.86      7.16 o
   5   5   6     3802.59     3994.23     53.33 o
   6   5   6      119.92      109.89      4.39 o
   7   5   6      133.00      147.27      2.43 o
   8   5   6      645.16      615.67      7.84 o
   9   5   6      536.18      500.50      7.85 o
  10   5   6        3.16        1.12      1.78 o
  11   5   6      293.54      289.90      5.27 o
  12   5   6       71.01       72.34      3.01 o
  13   5   6       18.26       17.87      2.33 o
  14   5   6        2.22        1.79      2.15 o
  15   5   6        1.18        1.41      3.20 o
 -11   6   6        3.48       -1.78      2.45 o
 -10   6   6        8.00        8.88      2.44 o
  -9   6   6        7.99        9.26      1.96 o
  -8   6   6        4.88        1.59      1.60 o
  -7   6   6       34.18       29.30      2.02 o
  -6   6   6       67.11       68.06      2.57 o
  -5   6   6       41.43       41.51      1.83 o
  -4   6   6        0.51       -0.31      0.74 o
  -3   6   6        0.54       -0.60      0.60 o
  -2   6   6       72.92       86.44      1.75 o
  -1   6   6       47.62       47.96      1.42 o
   0   6   6      487.87      503.10      5.81 o
   1   6   6        0.92       -0.51      0.51 o
   2   6   6     1466.62     1640.99     20.84 o
   3   6   6      404.72      469.92      6.96 o
   4   6   6      150.76      158.97      2.94 o
   5   6   6      383.17      375.17      7.49 o
   6   6   6       35.05       34.12      1.95 o
   7   6   6       90.26       91.74      4.41 o
   8   6   6      352.09      346.98     11.30 o
   9   6   6       66.76       67.90      2.68 o
  10   6   6       73.22       69.89      2.52 o
  11   6   6        1.86        0.69      1.64 o
  12   6   6        1.76        2.35      1.41 o
  13   6   6       23.78       23.46      2.30 o
  14   6   6        6.15        8.19      2.61 o
 -11   7   6        0.49       -2.56      3.17 o
 -10   7   6       89.52       94.44      4.40 o
  -9   7   6       68.60       73.04      6.68 o
  -8   7   6       49.19       44.09      3.11 o
  -7   7   6        7.60       14.51      2.15 o
  -6   7   6      136.68      126.47      3.79 o
  -5   7   6      333.91      317.49      5.08 o
  -4   7   6       27.85       21.70      1.14 o
  -3   7   6       38.20       45.83      1.53 o
  -2   7   6        4.67        9.15      0.80 o
  -1   7   6       68.19       63.50      2.00 o
   0   7   6      382.98      341.90      4.55 o
   1   7   6        1.31       -0.55      0.55 o
   2   7   6       86.85       88.31      1.99 o
   3   7   6        0.11       -0.78      0.78 o
   4   7   6      242.10      207.01      4.00 o
   5   7   6        8.20        7.56      1.91 o
   6   7   6      758.88      725.02     13.33 o
   7   7   6      494.17      483.00      9.44 o
   8   7   6       65.69       69.27      2.55 o
   9   7   6        8.25        8.07      1.92 o
  10   7   6       45.27       35.57      2.80 o
  11   7   6       34.56       39.05      2.10 o
  12   7   6        8.44       12.41      1.72 o
  13   7   6       13.69       17.46      2.48 o
  14   7   6        0.04       -2.80      2.80 o
 -11   8   6        3.95        6.60      3.94 o
 -10   8   6       67.20       69.13      4.79 o
  -9   8   6       33.64       30.65      3.75 o
  -8   8   6       45.16       42.68      5.47 o
  -7   8   6        6.95        5.92      3.14 o
  -6   8   6      103.56      105.79      4.97 o
  -5   8   6       37.53       45.06      2.24 o
  -4   8   6       16.83       12.90      1.33 o
  -3   8   6        1.91       -0.73      0.76 o
  -2   8   6      643.00      638.52      7.53 o
  -1   8   6      488.52      531.32      6.34 o
   0   8   6      379.38      386.83      5.03 o
   1   8   6       20.01       16.50      0.85 o
   2   8   6     1592.92     1613.57     23.00 o
   3   8   6        3.34       -0.06      0.64 o
   4   8   6      948.97      936.16     14.75 o
   5   8   6      250.07      267.15      8.00 o
   6   8   6      949.98      943.53     17.22 o
   7   8   6      304.68      317.48      7.39 o
   8   8   6       74.66       76.65      9.10 o
   9   8   6      101.42      126.72     11.79 o
  10   8   6      169.19      174.63      7.38 o
  11   8   6        0.69        1.53      1.73 o
  12   8   6       23.32       25.48      1.88 o
  13   8   6       60.07       65.76      7.57 o
  14   8   6        4.31        8.37      3.74 o
 -11   9   6       14.47       19.93      6.60 o
 -10   9   6        0.20        0.66      3.07 o
  -9   9   6       10.20        8.70      3.04 o
  -8   9   6       60.96       57.96      4.30 o
  -7   9   6        7.22       10.81      2.75 o
  -6   9   6       11.64       11.68      2.64 o
  -5   9   6        1.84        1.48      1.64 o
  -4   9   6       87.55       77.46      2.82 o
  -3   9   6       50.10       51.93      2.27 o
  -2   9   6       94.43      111.11      2.47 o
  -1   9   6       13.90       16.57      2.92 o
   0   9   6      124.83      124.80      2.48 o
   1   9   6        0.06        1.67      1.01 o
   2   9   6        6.99        9.52      1.15 o
   3   9   6      223.84      213.13      4.06 o
   4   9   6        1.89       -0.84      0.87 o
   5   9   6        0.60        0.02      0.98 o
   6   9   6      271.70      256.51      5.65 o
   7   9   6      122.51      106.98     10.76 o
   8   9   6      138.60      142.98     12.34 o
   9   9   6       69.80       77.32      9.53 o
  10   9   6        0.63       -1.11      5.73 o
  11   9   6        2.40       13.61      7.24 o
  12   9   6       27.59       30.10      8.98 o
  13   9   6        1.81        1.22      4.11 o
 -10  10   6        6.31       13.06      4.21 o
  -9  10   6      101.00      109.62      5.90 o
  -8  10   6        0.04        0.26      2.73 o
  -7  10   6      183.19      197.89      7.14 o
  -6  10   6      118.97      116.68      6.88 o
  -5  10   6      223.39      216.46      5.95 o
  -4  10   6       59.81       55.90      2.38 o
  -3  10   6       20.35       17.12      1.69 o
  -2  10   6      791.84      769.03     10.78 o
  -1  10   6      305.60      318.93      6.05 o
   0  10   6      520.99      528.04      6.96 o
   1  10   6      300.49      308.00      7.17 o
   2  10   6       88.64       79.65      2.46 o
   3  10   6       17.18        9.51      1.54 o
   4  10   6       11.57       10.06      1.24 o
   5  10   6       74.29       61.61      2.11 o
   6  10   6       31.47       25.63      2.25 o
   7  10   6       98.32       87.84      9.53 o
   8  10   6       77.99       74.55      9.22 o
   9  10   6        1.36        1.70      5.46 o
  10  10   6       41.06       37.97      8.46 o
  11  10   6        0.00       -4.15      5.89 o
  12  10   6       20.95       34.45      9.85 o
  13  10   6       22.40       41.53     10.36 o
 -10  11   6        1.42        5.77      4.15 o
  -9  11   6       22.87       26.54      3.93 o
  -8  11   6       18.35       18.56      3.40 o
  -7  11   6       39.44       43.09      4.47 o
  -6  11   6       25.25       27.41      3.23 o
  -5  11   6       50.67       52.94      2.59 o
  -4  11   6      141.14      138.56      3.92 o
  -3  11   6        4.80       -0.69      1.51 o
  -2  11   6      125.61      128.59      3.50 o
  -1  11   6       24.97       21.29      1.52 o
   0  11   6      489.67      474.99      9.27 o
   1  11   6      546.18      578.90     13.34 o
   2  11   6      251.97      242.79      5.72 o
   3  11   6       88.28       90.53      3.28 o
   4  11   6       96.98       79.07      2.85 o
   5  11   6       78.94       70.11      2.39 o
   6  11   6       58.85       55.29      3.52 o
   7  11   6       93.32       88.77      3.63 o
   8  11   6        9.19        7.16      6.09 o
   9  11   6        1.86        0.08      5.77 o
  10  11   6       24.59       24.76      8.27 o
  11  11   6        6.97        9.14      7.59 o
  12  11   6       14.32       10.28      9.02 o
  -9  12   6        1.31        2.55      3.33 o
  -8  12   6      179.92      202.30      7.85 o
  -7  12   6        5.13        7.23      2.95 o
  -6  12   6       48.37       42.41      3.74 o
  -5  12   6       26.11       26.77      2.08 o
  -4  12   6       36.27       41.37      2.36 o
  -3  12   6       68.36       71.09      2.86 o
  -2  12   6      172.38      160.67      3.93 o
  -1  12   6       66.66       56.83      2.27 o
   0  12   6        0.50       -2.10      2.10 o
   1  12   6      281.80      280.46      6.62 o
   2  12   6      192.32      186.37      5.03 o
   3  12   6       11.50        8.18      1.74 o
   4  12   6      252.93      245.56      5.40 o
   5  12   6        0.06       -1.13      1.13 o
   6  12   6       67.29       73.98      3.13 o
   7  12   6       87.56       81.43      3.92 o
   8  12   6        0.03        5.38      5.85 o
   9  12   6       17.09       14.75      7.36 o
  10  12   6       32.89       42.83      9.65 o
  11  12   6       10.22       27.45      9.33 o
  -9  13   6        7.26        5.47      4.27 o
  -8  13   6       49.13       55.53      4.57 o
  -7  13   6       11.70       11.34      3.15 o
  -6  13   6       36.40       35.06      2.95 o
  -5  13   6      129.05      120.52      5.89 o
  -4  13   6        2.80        3.29      1.79 o
  -3  13   6      268.27      257.50      5.39 o
  -2  13   6       32.09       30.08      2.18 o
  -1  13   6       23.80       21.31      3.52 o
   0  13   6       76.00       65.35      3.97 o
   1  13   6      405.60      407.41     13.16 o
   2  13   6        6.36        1.20      2.17 o
   3  13   6        4.44        1.14      1.66 o
   4  13   6      310.70      294.42      6.34 o
   5  13   6       53.74       58.31      3.25 o
   6  13   6        0.77        0.94      1.26 o
   7  13   6       17.25       23.10      2.33 o
   9  13   6       59.34       84.60     11.19 o
  10  13   6        7.38       -5.89      6.88 o
  11  13   6       38.21       52.29     10.96 o
  -8  14   6        0.49       -3.01      3.01 o
  -7  14   6        5.22        5.62      3.10 o
  -6  14   6        6.63        6.59      2.32 o
  -5  14   6        2.40        1.03      2.15 o
  -4  14   6        5.53        4.82      2.05 o
  -3  14   6        0.85        0.63      1.85 o
  -2  14   6        7.42        4.96      1.63 o
  -1  14   6      108.18      117.12      6.29 o
   0  14   6        1.45       -2.35      2.59 o
   1  14   6       71.55       80.13      4.31 o
   2  14   6        0.01       -0.24      2.07 o
   3  14   6        0.55       -1.66      2.07 o
   4  14   6        3.76        2.89      1.65 o
   5  14   6       73.84       70.95      3.02 o
   6  14   6        0.37       -1.37      1.37 o
   7  14   6       34.46       37.67      2.56 o
  10  14   6        1.56        4.86      7.87 o
  -7  15   6        4.67        5.36      3.84 o
  -6  15   6       16.08        9.68      2.83 o
  -5  15   6       23.82       24.28      3.21 o
  -4  15   6        0.18       -1.90      1.90 o
  -3  15   6       23.23       26.72      2.36 o
  -2  15   6        2.14       -0.48      3.04 o
  -1  15   6        1.68        5.73      3.11 o
   0  15   6       26.40       27.43      3.77 o
   1  15   6       97.22      111.49      5.24 o
   2  15   6       78.52       76.17      4.10 o
   3  15   6        0.17       -2.05      2.05 o
   4  15   6        8.60        5.08      2.17 o
   5  15   6       45.71       38.81      2.76 o
   6  15   6        4.63        3.86      1.80 o
   7  15   6        2.66        1.31      3.52 o
   8  15   6        4.13        2.29      2.61 o
  -6  16   6        2.48        1.89      2.64 o
  -5  16   6       19.63       23.48      3.00 o
  -4  16   6       38.10       50.79      5.41 o
  -3  16   6       21.56       24.53      2.51 o
  -2  16   6        0.03       -1.41      3.35 o
  -1  16   6        9.71       10.65      3.56 o
   0  16   6       44.31       59.13      4.79 o
   1  16   6       31.59       32.06      5.18 o
   2  16   6        6.29        3.88      2.42 o
   3  16   6        0.67       -1.78      2.09 o
   4  16   6        9.40        7.42      2.33 o
   5  16   6       24.85       27.02      2.64 o
   6  16   6       14.12       14.38      2.45 o
   7  16   6        0.16       -2.89      2.89 o
   8  16   6        3.04       -0.36      2.89 o
  -5  17   6       13.84       13.04      3.76 o
  -4  17   6       15.69       14.27      2.43 o
  -3  17   6       13.09       16.22      4.15 o
  -2  17   6        2.23       -0.41      3.45 o
  -1  17   6        0.05       -2.98      2.98 o
   0  17   6        3.54       -0.99      3.90 o
   1  17   6        2.69        2.26      2.97 o
   2  17   6        1.10       -2.39      2.87 o
   3  17   6       10.37        6.05      4.03 o
   4  17   6        7.32       -2.26      2.26 o
   5  17   6        0.00       -2.22      2.22 o
   6  17   6        0.21       -0.95      2.27 o
  -3  18   6       34.78       35.67      5.36 o
  -2  18   6        3.19        1.91      3.91 o
  -1  18   6        6.67       10.86      3.85 o
   0  18   6       29.21       37.02      4.63 o
   1  18   6       11.09       10.56      3.54 o
   2  18   6        6.80        6.63      3.28 o
   3  18   6        0.65       -2.54      2.54 o
   4  18   6       34.11       43.76      3.80 o
  -1 -14   7        0.28       -1.44      3.51 o
   0 -14   7        0.05        0.11      3.73 o
   1 -14   7       46.34       49.21      5.57 o
   2 -14   7        3.43        1.32      5.83 o
   3 -14   7        9.17       13.51      3.78 o
   4 -14   7        5.55        4.14      2.38 o
   5 -14   7        0.02       -2.47      2.47 o
   6 -14   7        4.14       -1.39      2.67 o
   7 -14   7        5.82        3.17      5.83 o
  -2 -13   7        3.91        2.98      3.66 o
  -1 -13   7       10.43        5.70      6.21 o
   0 -13   7        1.93        2.96      3.54 o
   1 -13   7        0.03       -3.28      3.28 o
   2 -13   7       51.12       54.68      5.49 o
   3 -13   7       15.55       19.98      2.95 o
   4 -13   7       34.97       29.63      2.83 o
   5 -13   7       99.30      113.55      8.68 o
   6 -13   7       15.64       15.54      2.90 o
   7 -13   7       12.91       10.96      3.64 o
   8 -13   7        4.36       15.27      6.80 o
   9 -13   7       62.55       77.46      6.49 o
  -4 -12   7       13.02       17.66      3.55 o
  -3 -12   7       18.43       22.33      4.53 o
  -2 -12   7        0.92       -0.92      6.27 o
  -1 -12   7       21.10       23.86      4.09 o
   0 -12   7        5.46        8.18      3.71 o
   1 -12   7        8.74        7.22      3.77 o
   2 -12   7       25.05       24.86      2.19 o
   3 -12   7       25.37       22.77      2.47 o
   4 -12   7        0.08        0.34      2.19 o
   5 -12   7       92.74       99.37      5.41 o
   6 -12   7       17.23       22.63      2.95 o
   7 -12   7       14.19       19.41      6.74 o
   8 -12   7        0.02       -1.29      3.42 o
   9 -12   7       19.88       31.11      4.86 o
  10 -12   7       34.02       38.15      4.50 o
  -5 -11   7        1.51       -0.44      2.97 o
  -4 -11   7        1.21       -0.05      3.87 o
  -3 -11   7        0.00        1.78      2.68 o
  -2 -11   7       15.67       13.80      3.05 o
  -1 -11   7        8.03        7.68      2.77 o
   0 -11   7       33.31       29.10      4.18 o
   1 -11   7       23.83       20.46      1.89 o
   2 -11   7       18.64       16.19      2.11 o
   3 -11   7        0.45        3.15      2.04 o
   4 -11   7        2.82        5.55      1.77 o
   5 -11   7       76.91       73.42      3.18 o
   6 -11   7      190.03      193.53      6.53 o
   7 -11   7       10.89        6.62      3.58 o
   8 -11   7        2.08       -1.63      3.90 o
   9 -11   7        0.01        1.46      3.33 o
  10 -11   7        4.60        6.45      3.90 o
  11 -11   7       28.46       20.10      4.79 o
  -6 -10   7        6.58        6.66      3.29 o
  -5 -10   7        0.04       -0.26      2.87 o
  -4 -10   7       18.54       23.40      3.60 o
  -3 -10   7        8.59        9.46      2.92 o
  -2 -10   7      111.01      126.12      5.73 o
  -1 -10   7       12.33        7.63      2.71 o
   0 -10   7       48.42       49.69      3.71 o
   1 -10   7        1.54        2.46      1.61 o
   2 -10   7      193.72      208.74      5.28 o
   3 -10   7       10.60       13.35      1.79 o
   4 -10   7       87.61      102.19      3.50 o
   5 -10   7        0.09        1.32      1.54 o
   6 -10   7      148.08      147.40      5.51 o
   7 -10   7        9.01        8.84      3.38 o
   8 -10   7        0.31       -1.61      5.12 o
   9 -10   7        4.77        0.37      3.27 o
  10 -10   7       59.70       59.88      5.55 o
  11 -10   7       11.52        8.76      3.16 o
  12 -10   7        7.41        5.06      9.71 o
  -7  -9   7       20.99       24.72      3.80 o
  -6  -9   7        3.13       -0.51      2.88 o
  -5  -9   7        3.23        7.16      2.99 o
  -4  -9   7        4.66        4.76      2.68 o
  -3  -9   7        0.72       -0.82      2.38 o
  -2  -9   7       70.96       66.00      4.08 o
  -1  -9   7        1.45        2.45      2.49 o
   0  -9   7       25.90       25.76      2.12 o
   1  -9   7        0.57       -1.38      1.38 o
   2  -9   7      199.35      184.14      4.31 o
   3  -9   7       57.48       46.90      2.30 o
   4  -9   7       50.49       59.59      2.60 o
   5  -9   7      158.37      151.16      4.12 o
   6  -9   7        7.62        7.03      1.92 o
   7  -9   7        0.20       -1.86      2.66 o
   8  -9   7        1.28       -1.26      3.00 o
   9  -9   7       87.88       78.16      7.06 o
  10  -9   7       31.68       22.52      4.24 o
  11  -9   7       10.90        7.90      3.08 o
  12  -9   7        6.34       10.62      3.93 o
  13  -9   7        0.98        2.93      5.42 o
  -8  -8   7        5.02       12.18      5.06 o
  -7  -8   7       52.01       52.12      4.38 o
  -6  -8   7        4.57        3.73      2.92 o
  -5  -8   7        1.15        0.75      2.57 o
  -4  -8   7       15.66       22.25      3.94 o
  -3  -8   7       95.51       97.58      5.76 o
  -2  -8   7        0.49        4.48      2.52 o
  -1  -8   7      440.74      416.72      6.95 o
   0  -8   7      339.74      319.61      5.38 o
   1  -8   7       29.81       33.65      2.19 o
   2  -8   7      500.77      475.54      7.28 o
   3  -8   7      212.76      186.29      4.34 o
   4  -8   7        0.69        4.52      2.43 o
   5  -8   7       65.34       66.08      2.68 o
   6  -8   7       56.89       51.65      2.84 o
   7  -8   7      144.13      124.07      6.23 o
   8  -8   7        3.98        4.11      3.30 o
   9  -8   7       30.39       25.24      3.98 o
  10  -8   7        2.00        3.14      3.46 o
  11  -8   7       52.57       71.16      5.49 o
  12  -8   7        1.07        1.70      3.32 o
  13  -8   7        2.72       -1.02      4.51 o
  -8  -7   7        0.09       -2.01      2.86 o
  -7  -7   7      113.02      104.10      5.62 o
  -6  -7   7       27.45       31.24      3.63 o
  -5  -7   7        6.25       11.37      2.81 o
  -4  -7   7       20.28       16.59      2.89 o
  -3  -7   7       94.18      105.00      4.96 o
  -2  -7   7        0.91        1.08      2.22 o
  -1  -7   7      527.97      528.16      7.71 o
   0  -7   7      319.72      309.10      5.23 o
   1  -7   7       46.82       41.79      1.88 o
   2  -7   7      791.52      763.38     10.56 o
   3  -7   7      292.23      272.16      6.48 o
   4  -7   7       80.78       80.55      5.42 o
   5  -7   7      270.24      271.78      5.12 o
   6  -7   7      125.00      114.97      3.67 o
   7  -7   7       38.90       27.62      4.70 o
   8  -7   7       49.60       54.07      4.65 o
   9  -7   7       29.93       23.68      3.00 o
  10  -7   7       98.32      105.07      4.99 o
  11  -7   7       22.10       19.81      3.07 o
  12  -7   7      121.64      133.11      5.46 o
  13  -7   7        1.83       -2.49      2.49 o
  14  -7   7       13.27       14.73      3.00 o
  -9  -6   7       12.52       14.18      3.58 o
  -8  -6   7        1.19        3.84      3.06 o
  -7  -6   7        6.39        6.96      3.02 o
  -6  -6   7       13.82       15.16      4.01 o
  -5  -6   7      282.63      263.91      8.06 o
  -4  -6   7       77.46       84.05      4.57 o
  -3  -6   7      293.40      285.96      8.10 o
  -2  -6   7       65.42       76.09      3.62 o
  -1  -6   7      510.38      514.64      7.55 o
   0  -6   7        1.35       -1.12      1.15 o
   1  -6   7       33.15       33.71      1.72 o
   2  -6   7       18.68       14.13      1.32 o
   3  -6   7      363.18      358.88      5.43 o
   4  -6   7       26.89       34.15      1.95 o
   5  -6   7       10.97        9.79      1.24 o
   6  -6   7        0.09       -1.02      1.02 o
   7  -6   7       44.25       47.45      2.13 o
   8  -6   7      233.39      236.89      5.13 o
   9  -6   7        4.68        0.68      1.75 o
  10  -6   7       41.72       36.97      2.14 o
  11  -6   7       16.39       13.55      1.95 o
  12  -6   7       45.46       51.78      3.19 o
  13  -6   7       12.27       11.25      3.82 o
  14  -6   7       27.13       27.60      4.53 o
  -9  -5   7       20.22       16.22      3.69 o
  -8  -5   7       12.83       16.21      3.49 o
  -7  -5   7       57.77       57.48      4.20 o
  -6  -5   7       80.97       76.65      4.52 o
  -5  -5   7       53.15       55.21      3.79 o
  -4  -5   7       93.40       92.91      4.56 o
  -3  -5   7       95.79       98.85      2.58 o
  -2  -5   7       82.17       77.35      2.41 o
  -1  -5   7      111.10      101.10      2.77 o
   0  -5   7       23.62       28.24      1.49 o
   1  -5   7     1168.45     1192.08     13.58 o
   2  -5   7      314.34      342.26      4.92 o
   3  -5   7      342.50      326.35      4.65 o
   4  -5   7       63.96       63.98      2.00 o
   5  -5   7       33.98       29.15      1.38 o
   6  -5   7      272.89      266.24      4.29 o
   7  -5   7      640.86      633.57      8.79 o
   8  -5   7       51.21       45.74      2.30 o
   9  -5   7      108.99      115.79      3.55 o
  10  -5   7        5.78        1.11      1.57 o
  11  -5   7        2.00       -0.10      1.62 o
  12  -5   7       17.15       16.95      2.29 o
  13  -5   7       27.70       28.81      2.60 o
  14  -5   7        2.50        2.27      1.90 o
 -10  -4   7        3.64        1.77      3.79 o
  -9  -4   7        0.24       -2.92      2.92 o
  -8  -4   7        6.31       15.18      3.39 o
  -7  -4   7        0.31       -2.29      2.55 o
  -6  -4   7        0.37       -2.12      2.12 o
  -5  -4   7        8.20        7.00      2.48 o
  -4  -4   7      141.56      136.37      4.54 o
  -3  -4   7      206.59      198.49      3.80 o
  -2  -4   7     1563.82     1543.57     19.50 o
  -1  -4   7        0.16        0.08      1.01 o
   0  -4   7      144.08      128.26      2.70 o
   1  -4   7      486.58      477.75      5.92 o
   2  -4   7      215.19      239.52      3.61 o
   3  -4   7     1905.50     1815.21     18.54 o
   4  -4   7      314.61      368.57      5.50 o
   5  -4   7      133.70      128.09      2.69 o
   6  -4   7      462.01      442.56      5.98 o
   7  -4   7       39.74       38.22      1.94 o
   8  -4   7       31.32       29.36      1.90 o
   9  -4   7      281.37      277.30      5.30 o
  10  -4   7       13.90       18.56      1.57 o
  11  -4   7      280.62      296.85      5.76 o
  12  -4   7        7.72        6.49      1.89 o
  13  -4   7       56.67       67.64      3.04 o
  14  -4   7        0.00       -0.13      3.72 o
  15  -4   7        9.53        9.43      3.83 o
 -10  -3   7        2.52       -3.13      3.13 o
  -9  -3   7       14.64       18.17      3.62 o
  -8  -3   7       13.85       17.28      3.37 o
  -7  -3   7       17.15       15.69      3.12 o
  -6  -3   7        6.85        7.42      2.55 o
  -5  -3   7        0.44       -0.40      1.05 o
  -4  -3   7      147.74      125.17      2.95 o
  -3  -3   7        0.01        1.35      1.08 o
  -2  -3   7      230.76      240.95      4.27 o
  -1  -3   7        0.63        0.58      0.94 o
   0  -3   7      624.55      616.05      8.08 o
   1  -3   7       25.19       38.46      1.84 o
   2  -3   7     1181.62     1252.46     14.80 o
   3  -3   7       16.53       40.17      4.44 o
   4  -3   7      702.22      765.10      9.05 o
   5  -3   7        4.03        3.98      0.83 o
   6  -3   7       68.17       66.40      2.02 o
   7  -3   7        5.14       10.24      1.11 o
   8  -3   7        0.10        2.15      1.32 o
   9  -3   7      227.16      220.75      4.03 o
  10  -3   7       89.36       86.92      2.40 o
  11  -3   7       39.84       41.26      2.31 o
  12  -3   7        3.46        1.92      1.50 o
  13  -3   7       23.38       26.39      3.95 o
  14  -3   7        3.93        2.47      3.24 o
  15  -3   7        6.24        7.34      3.18 o
 -10  -2   7        0.07        2.16      2.86 o
  -9  -2   7        2.58        1.42      2.57 o
  -8  -2   7      122.73      128.01      5.47 o
  -7  -2   7        1.48       -0.90      2.14 o
  -6  -2   7      227.65      219.36      5.34 o
  -5  -2   7        0.07       -1.02      1.02 o
  -4  -2   7      528.45      510.45      7.55 o
  -3  -2   7        1.28        2.24      1.14 o
  -2  -2   7      201.24      195.93      3.45 o
  -1  -2   7      815.34      864.20     10.76 o
   0  -2   7     1030.51     1071.54     13.96 o
   1  -2   7      221.48      227.19      3.33 o
   2  -2   7     5917.69     6108.82     66.91 o
   3  -2   7      658.49      719.28     17.97 o
   4  -2   7      187.24      185.65      5.44 o
   5  -2   7       82.41      104.69      2.61 o
   6  -2   7        7.85        4.45      0.83 o
   7  -2   7      100.71      106.87      2.37 o
   8  -2   7      114.62      109.75      2.64 o
   9  -2   7     1098.63     1078.56     13.41 o
  10  -2   7        3.01        1.17      1.05 o
  11  -2   7        0.10        0.78      1.89 o
  12  -2   7       17.97       16.72      2.70 o
  13  -2   7       60.47       71.88      4.95 o
  14  -2   7        6.43        4.37      3.83 o
  15  -2   7       31.52       28.75      3.72 o
 -10  -1   7        1.12       -1.46      2.71 o
  -9  -1   7       39.15       38.98      3.63 o
  -8  -1   7        0.62        3.61      2.54 o
  -7  -1   7        0.04        0.26      1.24 o
  -6  -1   7       29.58       28.49      1.81 o
  -5  -1   7       69.15       57.83      2.24 o
  -4  -1   7      858.42      813.10     11.06 o
  -3  -1   7       24.23       24.81      1.37 o
  -2  -1   7        0.12        3.15      0.95 o
  -1  -1   7      262.41      277.14      4.89 o
   0  -1   7       44.51       51.20      2.01 o
   1  -1   7        3.87        3.52      0.72 o
   2  -1   7      250.72      226.72      3.57 o
   3  -1   7      552.18      552.08      6.64 o
   4  -1   7      394.69      388.60      5.41 o
   5  -1   7      374.60      412.64      5.33 o
   6  -1   7        7.61        8.19      0.84 o
   7  -1   7      190.70      187.47      3.28 o
   8  -1   7      150.27      144.96      2.49 o
   9  -1   7      268.21      253.39      3.87 o
  10  -1   7        7.67        4.59      1.11 o
  11  -1   7       36.68       36.38      2.86 o
  12  -1   7       39.79       37.02      3.10 o
  13  -1   7       55.97       63.28      3.89 o
  14  -1   7        9.15       10.79      3.54 o
  15  -1   7       23.22       21.19      4.69 o
 -11   0   7        3.29        5.37      3.87 o
 -10   0   7        7.61        8.10      3.36 o
  -9   0   7        4.40        4.37      3.74 o
  -8   0   7       91.16      102.27      2.98 o
  -7   0   7       89.98       96.19      3.12 o
  -6   0   7        6.80        5.65      1.33 o
  -5   0   7        0.61        0.61      1.22 o
  -4   0   7       16.56       14.89      1.51 o
  -3   0   7       74.79       88.37      2.48 o
  -2   0   7      174.49      168.56      3.52 o
  -1   0   7        0.01        0.28      0.69 o
   0   0   7      473.75      425.00      5.27 o
   1   0   7      103.70      103.25      2.16 o
   2   0   7      786.53      823.14      8.38 o
   3   0   7       33.75       43.30      3.46 o
   4   0   7       51.19       46.08      1.36 o
   5   0   7        0.22       -0.57      0.57 o
   6   0   7      278.03      233.02      3.77 o
   7   0   7        0.06       -0.55      0.66 o
   8   0   7      100.08      108.04      2.16 o
   9   0   7       25.67       29.03      1.56 o
  10   0   7      442.44      422.76      9.66 o
  11   0   7        0.15        0.59      1.85 o
  12   0   7      122.14      116.77      5.56 o
  13   0   7       30.07       32.70      2.82 o
  14   0   7      114.99      116.46      4.73 o
  15   0   7        0.79        1.96      3.15 o
 -11   1   7        8.82        2.64      3.82 o
 -10   1   7        0.03       -0.12      2.80 o
  -9   1   7       32.44       38.29      2.18 o
  -8   1   7       96.74       97.86      3.24 o
  -7   1   7       14.54       16.38      1.90 o
  -6   1   7      152.37      150.65      3.58 o
  -5   1   7      144.12      149.10      3.49 o
  -4   1   7      603.26      593.15      7.81 o
  -3   1   7      102.26       95.43      2.33 o
  -2   1   7      193.94      200.98      3.24 o
  -1   1   7       44.58       48.55      1.45 o
   0   1   7     1467.47     1515.45     16.33 o
   1   1   7     1845.74     1871.75     21.26 o
   2   1   7     1122.76     1090.57     14.08 o
   3   1   7      772.79      757.04      9.23 o
   4   1   7      264.53      236.82      3.94 o
   5   1   7      161.08      164.64      2.73 o
   6   1   7       39.84       51.10      2.00 o
   7   1   7       38.27       42.76      1.41 o
   8   1   7      930.95      914.77     12.59 o
   9   1   7       33.20       31.25      1.69 o
  10   1   7      202.93      193.38      4.77 o
  11   1   7       23.16       20.62      2.38 o
  12   1   7       59.44       63.67      3.36 o
  13   1   7        4.88       10.39      2.28 o
  14   1   7        5.38        9.14      2.76 o
  15   1   7        2.66        3.40      2.79 o
 -11   2   7        1.80       -0.98      3.58 o
 -10   2   7       20.86       25.49      2.59 o
  -9   2   7        0.52       -0.87      1.65 o
  -8   2   7        1.39        0.21      1.76 o
  -7   2   7       10.50        9.63      1.58 o
  -6   2   7       22.26       16.01      1.64 o
  -5   2   7      297.48      279.56      5.07 o
  -4   2   7        4.25        4.40      1.61 o
  -3   2   7        2.08        5.71      0.93 o
  -2   2   7      499.85      556.67      6.84 o
  -1   2   7      896.62      948.48     10.69 o
   0   2   7      202.44      223.60      3.13 o
   1   2   7        6.18        5.35      0.67 o
   2   2   7       41.88       38.58      1.43 o
   3   2   7     1057.76     1111.96     12.27 o
   4   2   7      870.62      934.70     11.09 o
   5   2   7      423.82      422.85      5.42 o
   6   2   7        0.14       -0.02      0.77 o
   7   2   7      448.59      452.87      6.73 o
   8   2   7       11.20       15.44      1.54 o
   9   2   7       96.16       98.01      3.28 o
  10   2   7        7.90        9.27      1.64 o
  11   2   7        1.48       -1.48      1.48 o
  12   2   7      161.34      163.71      4.72 o
  13   2   7        7.05        6.12      2.00 o
  14   2   7       45.65       45.16      4.98 o
  15   2   7       29.84       22.29      3.17 o
 -11   3   7        1.41       -4.11      4.11 o
 -10   3   7       18.28       19.94      2.23 o
  -9   3   7       77.56       84.76      3.52 o
  -8   3   7       19.34       11.62      2.10 o
  -7   3   7      218.11      231.77      4.79 o
  -6   3   7       13.65       17.93      1.74 o
  -5   3   7      119.89      106.69      3.11 o
  -4   3   7       67.19       61.43      2.85 o
  -3   3   7      592.77      617.44      7.58 o
  -2   3   7      145.87      169.02      3.14 o
  -1   3   7     3360.22     3401.48     35.37 o
   0   3   7      654.73      656.39      6.68 o
   1   3   7     1796.83     1864.63     20.01 o
   2   3   7      945.26      988.68     13.05 o
   3   3   7      359.24      464.26      6.79 o
   4   3   7      497.17      509.55      5.95 o
   5   3   7       27.18       29.86      1.37 o
   6   3   7      111.10       95.95      2.85 o
   7   3   7      404.34      401.92      6.93 o
   8   3   7      274.45      277.63      5.27 o
   9   3   7      411.37      390.46      6.38 o
  10   3   7        3.43        5.29      1.55 o
  11   3   7       86.76       79.33      2.87 o
  12   3   7      129.68      128.75      5.78 o
  13   3   7       24.60       26.41      2.79 o
  14   3   7       19.35       24.12      2.99 o
  15   3   7        0.27       -1.14      3.17 o
 -11   4   7        9.85       12.25      2.45 o
 -10   4   7        1.09        2.58      2.43 o
  -9   4   7       20.02       23.17      2.44 o
  -8   4   7       82.17       82.29      3.58 o
  -7   4   7      154.35      130.87      3.67 o
  -6   4   7      175.53      169.24      4.05 o
  -5   4   7      449.05      420.60      6.87 o
  -4   4   7      145.84      158.36      3.10 o
  -3   4   7       30.97       32.54      1.41 o
  -2   4   7      772.52      806.56      9.39 o
  -1   4   7      469.99      439.21      5.01 o
   0   4   7     2151.56     2384.55     25.46 o
   1   4   7     1104.75     1133.75     11.84 o
   2   4   7      580.85      602.38      7.27 o
   3   4   7     1967.18     2035.95     24.39 o
   4   4   7      296.51      348.01      5.12 o
   5   4   7      844.86      971.91     12.72 o
   6   4   7      418.28      434.37      6.84 o
   7   4   7      419.91      404.03      6.00 o
   8   4   7        0.87       -0.90      0.90 o
   9   4   7      261.88      235.09      4.33 o
  10   4   7        0.04        0.31      1.20 o
  11   4   7      340.73      324.88      5.86 o
  12   4   7      110.60      117.09      4.46 o
  13   4   7       31.00       31.56      2.83 o
  14   4   7        6.91        8.60      2.51 o
  15   4   7       33.67       49.66      3.70 o
 -11   5   7        1.74       -1.30      2.42 o
 -10   5   7       15.94       18.32      2.82 o
  -9   5   7       26.59       27.32      2.75 o
  -8   5   7       76.41       80.27      3.14 o
  -7   5   7        5.84        2.70      1.60 o
  -6   5   7      124.10      106.54      3.41 o
  -5   5   7       20.03       20.92      1.60 o
  -4   5   7        5.38        3.45      0.91 o
  -3   5   7      112.97      123.70      3.11 o
  -2   5   7        4.88       12.99      1.33 o
  -1   5   7      281.23      299.52      3.81 o
   0   5   7       44.37       40.59      1.65 o
   1   5   7      260.24      325.24      4.07 o
   2   5   7       31.12       35.61      1.84 o
   3   5   7       27.89       25.78      1.51 o
   4   5   7        6.06       10.91      1.35 o
   5   5   7     1448.61     1540.65     21.29 o
   6   5   7        6.76        7.38      0.98 o
   7   5   7      187.39      188.34      3.39 o
   8   5   7       13.30        8.57      1.04 o
   9   5   7        3.89        1.60      1.08 o
  10   5   7      273.47      272.22      4.83 o
  11   5   7      129.64      118.58      4.24 o
  12   5   7        5.38        5.03      1.72 o
  13   5   7        1.03       -1.95      1.95 o
  14   5   7        1.62        1.34      2.17 o
  15   5   7        3.20        5.31      3.11 o
 -11   6   7        7.78        3.11      2.71 o
 -10   6   7        2.00        2.30      2.99 o
  -9   6   7        3.77        1.81      2.98 o
  -8   6   7       85.39       88.81      4.19 o
  -7   6   7      129.99      130.88      3.81 o
  -6   6   7      459.38      444.44      7.61 o
  -5   6   7       80.71       73.14      2.42 o
  -4   6   7      188.07      183.22      3.08 o
  -3   6   7        2.43        2.30      0.71 o
  -2   6   7       18.39       14.19      1.02 o
  -1   6   7       81.68      101.54      2.13 o
   0   6   7      536.81      487.05      5.44 o
   1   6   7      633.88      683.97      8.01 o
   2   6   7       96.62       94.28      3.86 o
   3   6   7       38.40       30.02      1.35 o
   4   6   7       44.47       57.73      3.17 o
   5   6   7      358.61      355.51      5.70 o
   6   6   7      165.40      140.00      2.88 o
   7   6   7     1034.26      995.27     15.35 o
   8   6   7      130.97      113.65      2.81 o
   9   6   7      356.23      366.14      5.91 o
  10   6   7       79.94       73.06      2.59 o
  11   6   7       50.13       59.59      2.52 o
  12   6   7       13.16       10.54      1.63 o
  13   6   7        3.09        1.39      1.92 o
  14   6   7        0.29       -1.47      1.98 o
 -11   7   7        0.89        0.37      2.97 o
 -10   7   7        0.52       -3.80      3.80 o
  -9   7   7        0.07        0.02      2.31 o
  -8   7   7        0.69       -0.15      2.21 o
  -7   7   7       34.10       42.22      3.05 o
  -6   7   7        6.99        4.39      2.24 o
  -5   7   7        0.08       -1.55      1.55 o
  -4   7   7       23.24       18.40      1.33 o
  -3   7   7       21.61       19.08      1.12 o
  -2   7   7       14.84       16.54      1.09 o
  -1   7   7      237.02      234.05      3.47 o
   0   7   7        0.28        0.27      0.69 o
   1   7   7      748.40      797.05      9.19 o
   2   7   7       19.32       22.72      5.58 o
   3   7   7      100.82       85.02      2.17 o
   4   7   7      379.43      366.36      6.55 o
   5   7   7      873.74      862.99     12.30 o
   6   7   7       15.35       24.43      1.60 o
   7   7   7       71.10       57.65      2.86 o
   8   7   7      545.51      496.87     10.51 o
   9   7   7        1.35       -1.44      1.44 o
  10   7   7       15.74       14.26      1.45 o
  11   7   7      287.57      293.87     10.86 o
  12   7   7       51.48       48.05      3.15 o
  13   7   7        1.45       -2.78      2.78 o
  14   7   7        0.29       -1.58      2.07 o
 -10   8   7       16.34       18.21      4.25 o
  -9   8   7        2.42       -2.45      2.79 o
  -8   8   7       25.51       25.40      3.50 o
  -7   8   7      111.27      115.00      6.65 o
  -6   8   7       35.32       32.84      3.29 o
  -5   8   7        0.09        0.77      1.87 o
  -4   8   7      460.90      441.12      6.67 o
  -3   8   7        4.98        4.01      1.09 o
  -2   8   7       18.71       17.19      1.22 o
  -1   8   7      121.23      127.60      2.51 o
   0   8   7      227.25      205.17      3.29 o
   1   8   7      105.47       95.86      1.93 o
   2   8   7       27.83       25.04      1.28 o
   3   8   7        0.03       -0.62      0.62 o
   4   8   7       25.97       20.17      1.24 o
   5   8   7       32.95       31.58      1.45 o
   6   8   7        5.21        4.23      0.92 o
   7   8   7      452.53      417.13     15.26 o
   8   8   7      106.23       91.03      4.17 o
   9   8   7      122.44      128.52      4.93 o
  10   8   7       43.02       52.49      7.99 o
  11   8   7       49.68       51.20      3.51 o
  12   8   7       22.97       24.94      1.84 o
  13   8   7        6.80        9.21      3.51 o
  14   8   7        3.34       -2.98      3.18 o
 -10   9   7       23.98       31.72      7.59 o
  -9   9   7       21.39       26.45      3.81 o
  -8   9   7        0.05        0.17      3.00 o
  -7   9   7      208.77      203.50      7.18 o
  -6   9   7      267.16      259.14      7.87 o
  -5   9   7       56.23       62.81      3.47 o
  -4   9   7     1393.14     1334.13     17.61 o
  -3   9   7      186.11      170.81      3.83 o
  -2   9   7       26.90       25.51      1.87 o
  -1   9   7        2.48        4.17      1.08 o
   0   9   7      581.89      564.38      7.05 o
   1   9   7       60.70       66.27      1.81 o
   2   9   7     2422.11     2466.62     34.79 o
   3   9   7       95.04       92.63      2.52 o
   4   9   7       15.83       14.97      1.82 o
   5   9   7       60.77       61.58      2.55 o
   6   9   7      254.09      254.49      5.77 o
   7   9   7       13.26       10.32      1.86 o
   8   9   7      181.12      202.42     14.16 o
   9   9   7        7.60        9.12      3.07 o
  10   9   7        3.07        5.93      5.66 o
  11   9   7       81.98      102.83     11.55 o
  12   9   7       26.59       27.76      8.94 o
  13   9   7        2.86        5.19      2.20 o
 -10  10   7        2.70       -1.92      3.94 o
  -9  10   7       15.13       15.08      3.91 o
  -8  10   7        0.40        0.99      2.85 o
  -7  10   7       16.12       18.20      3.27 o
  -6  10   7      213.96      228.02     10.65 o
  -5  10   7       24.25       21.93      2.43 o
  -4  10   7       21.23       23.00      2.06 o
  -3  10   7       38.86       37.80      2.08 o
  -2  10   7      549.31      549.31      8.16 o
  -1  10   7       36.47       54.17      2.40 o
   0  10   7      575.97      566.03      7.17 o
   1  10   7      102.13      117.48      3.01 o
   2  10   7      151.20      140.81      3.54 o
   3  10   7        0.03       -1.39      1.39 o
   4  10   7      247.22      228.11      4.99 o
   5  10   7      231.93      216.54      4.57 o
   6  10   7       13.74       17.65      2.23 o
   7  10   7        1.11        2.77      1.54 o
   8  10   7        0.07        0.11      2.16 o
   9  10   7        1.25       -0.63      5.54 o
  10  10   7        8.69       14.04      6.68 o
  11  10   7       25.88       26.42      8.66 o
  12  10   7       13.91       18.91      8.86 o
  13  10   7        0.86        8.46      8.46 o
  -9  11   7       23.47       39.58      4.28 o
  -8  11   7        3.92        2.38      3.08 o
  -7  11   7       11.86       18.29      3.41 o
  -6  11   7       30.14       30.74      3.49 o
  -5  11   7      137.08      147.00      4.85 o
  -4  11   7       53.83       48.59      2.46 o
  -3  11   7     1061.47      998.67     13.68 o
  -2  11   7        0.62       -1.32      1.32 o
  -1  11   7        4.62        4.51      1.29 o
   0  11   7      346.02      347.92      5.43 o
   1  11   7      211.22      203.67      5.42 o
   2  11   7      129.34      118.75      4.55 o
   3  11   7      266.39      259.57      5.81 o
   4  11   7      301.72      267.33      5.68 o
   5  11   7       66.54       56.80      2.44 o
   6  11   7       40.77       42.63      1.90 o
   7  11   7        0.03       -0.44      1.58 o
   8  11   7       10.55       18.98      6.33 o
   9  11   7       29.17       29.31      7.79 o
  10  11   7       58.74       81.51     10.88 o
  11  11   7       12.36        7.51      7.71 o
  12  11   7       11.95       16.22      8.19 o
  -9  12   7        9.37        6.17      4.26 o
  -8  12   7        6.56        5.44      3.25 o
  -7  12   7       26.22       34.30      3.98 o
  -6  12   7        0.91        1.66      2.62 o
  -5  12   7      146.62      155.22      5.08 o
  -4  12   7        7.12        6.56      1.65 o
  -3  12   7       37.03       31.44      2.04 o
  -2  12   7      220.44      211.02      4.35 o
  -1  12   7       48.90       49.16      3.14 o
   0  12   7        6.95       -0.05      2.35 o
   1  12   7       11.86        9.87      3.99 o
   2  12   7      184.21      174.35      4.89 o
   3  12   7        0.03       -1.35      1.35 o
   4  12   7      192.56      203.97      4.91 o
   5  12   7       50.37       50.87      2.36 o
   6  12   7      145.99      139.15      3.89 o
   7  12   7      152.69      159.03      6.29 o
   9  12   7       21.71       23.97      7.55 o
  10  12   7       22.23       21.99      8.38 o
  11  12   7       18.64       22.82      8.98 o
  12  12   7        9.05       11.75      9.18 o
  -8  13   7        1.89       -0.23      3.15 o
  -7  13   7        0.78        1.19      2.99 o
  -6  13   7        0.00       -2.25      2.25 o
  -5  13   7        8.54        7.12      1.86 o
  -4  13   7       86.33       74.06      2.90 o
  -3  13   7        6.64        1.97      1.74 o
  -2  13   7      105.35      109.89      3.73 o
  -1  13   7        0.53       -1.22      1.26 o
   0  13   7       31.18       30.26      3.51 o
   1  13   7       18.96       12.50      2.53 o
   2  13   7      127.30      120.93      4.87 o
   3  13   7        3.26        1.46      1.61 o
   4  13   7       34.99       27.89      2.20 o
   5  13   7        2.57        3.29      1.48 o
   6  13   7       39.42       32.42      2.05 o
   7  13   7       21.27       25.09      1.68 o
  10  13   7        2.79        1.38      7.51 o
  11  13   7        3.21        3.60      8.19 o
  -8  14   7        5.36        6.33      6.29 o
  -7  14   7        3.87        2.21      3.01 o
  -6  14   7        0.18       -2.18      2.18 o
  -5  14   7        1.97        1.93      2.05 o
  -4  14   7      104.82      114.04      3.96 o
  -3  14   7      128.52      123.68      4.25 o
  -2  14   7        0.53        0.78      1.65 o
  -1  14   7       98.25      107.46      6.19 o
   0  14   7        7.98        5.72      2.81 o
   1  14   7       60.66       71.12      6.59 o
   2  14   7       36.94       35.81      3.42 o
   3  14   7       64.00       64.77      4.54 o
   4  14   7        1.68        0.92      1.89 o
   5  14   7       48.02       47.13      2.51 o
   6  14   7        0.37       -1.43      1.43 o
   7  14   7       33.02       32.62      2.04 o
  -7  15   7       10.58       13.59      4.50 o
  -6  15   7        0.34       -1.17      2.83 o
  -5  15   7        1.03        1.49      2.13 o
  -4  15   7        0.41       -1.82      2.14 o
  -3  15   7       45.09       49.06      2.83 o
  -2  15   7       28.37       29.51      2.60 o
  -1  15   7       36.13       35.41      4.19 o
   0  15   7       29.76       29.85      5.60 o
   1  15   7       34.54       32.27      3.77 o
   2  15   7      162.58      183.62      6.37 o
   3  15   7       73.65       70.04      4.05 o
   4  15   7       27.92       30.04      2.74 o
   5  15   7        9.53       12.66      2.23 o
   6  15   7        6.84        5.55      2.08 o
   7  15   7       34.26       36.99      2.30 o
   8  15   7        5.04       10.12      2.08 o
  -6  16   7        1.66        2.76      2.38 o
  -5  16   7        0.47        1.06      3.04 o
  -4  16   7       14.60       15.65      2.67 o
  -3  16   7        6.87        5.86      1.86 o
  -2  16   7       20.44       17.55      4.01 o
  -1  16   7        2.13        2.17      3.44 o
   0  16   7        1.91       -0.54      4.03 o
   1  16   7       25.55       29.42      3.82 o
   2  16   7       44.11       54.06      3.80 o
   3  16   7        6.51        6.41      2.36 o
   4  16   7        4.72        5.02      2.40 o
   5  16   7        0.01       -1.92      1.92 o
   6  16   7        0.08       -2.00      2.00 o
   7  16   7       20.35       24.72      4.19 o
   8  16   7        1.54        2.73      2.97 o
  -4  17   7        5.41        6.65      2.33 o
  -3  17   7        1.92        2.86      3.90 o
  -2  17   7       35.35       47.78      5.22 o
  -1  17   7       16.48       15.02      3.97 o
   0  17   7       26.19       29.17     10.18 o
   1  17   7        5.49       10.95      3.29 o
   2  17   7        0.95        0.24      2.79 o
   3  17   7       12.84        4.14      2.58 o
   4  17   7        0.45       -0.43      2.37 o
   5  17   7       12.60       14.43      2.71 o
   6  17   7       50.14       60.17      5.75 o
  -2  18   7       10.43       19.09      4.56 o
  -1  18   7        2.21       -0.19      4.23 o
   0  18   7       15.81       19.24      4.09 o
   1  18   7        6.01        7.30      3.50 o
   2  18   7        0.50       -2.87      2.87 o
   3  18   7       15.54       13.68      3.34 o
   4  18   7       39.91       45.84      3.75 o
   2 -14   8       18.24       10.68      7.14 o
   3 -14   8        2.78        5.10      6.21 o
   4 -14   8       19.36       23.90      2.92 o
   5 -14   8       11.47       16.09      3.02 o
   6 -14   8        0.04       -5.81      5.81 o
  -1 -13   8        2.00        1.14      3.74 o
   0 -13   8        6.99       13.37      4.23 o
   1 -13   8        1.44        5.92      3.92 o
   2 -13   8       27.05       22.65      4.57 o
   3 -13   8       32.44       39.40      2.78 o
   4 -13   8        0.76        4.06      3.27 o
   5 -13   8        2.74        1.49      2.66 o
   6 -13   8        0.03        3.21      2.68 o
   7 -13   8        4.29        3.37      5.58 o
   8 -13   8        3.80        6.33      6.29 o
  -3 -12   8        2.87       -0.75      8.80 o
  -2 -12   8       27.63       28.52      4.80 o
  -1 -12   8        8.29        7.55      3.72 o
   0 -12   8        2.56       -3.29      3.29 o
   1 -12   8       38.05       37.60      6.21 o
   2 -12   8        2.61        3.69      1.91 o
   3 -12   8       19.46       23.36      2.62 o
   4 -12   8       89.20      100.29      5.16 o
   5 -12   8       12.42       14.62      3.49 o
   6 -12   8       10.82       21.64      3.93 o
   7 -12   8       30.93       33.25      4.79 o
   8 -12   8        2.10        5.46      3.87 o
   9 -12   8       37.43       52.00      8.31 o
  10 -12   8       18.71       21.32      4.89 o
  -4 -11   8        2.36       -0.17      3.09 o
  -3 -11   8       11.05       19.09      3.54 o
  -2 -11   8       20.88       15.22      3.98 o
  -1 -11   8        1.59        4.97      3.54 o
   0 -11   8      112.70      118.65      7.17 o
   1 -11   8       27.73       25.82      2.05 o
   2 -11   8        2.59       -0.36      1.91 o
   3 -11   8      161.27      165.82      5.06 o
   4 -11   8      152.17      160.90      5.12 o
   5 -11   8       28.36       39.53      4.61 o
   6 -11   8       65.73       63.91      4.01 o
   7 -11   8        1.22        3.41      3.41 o
   8 -11   8       23.62       33.69      9.71 o
   9 -11   8       10.52       13.42      4.22 o
  10 -11   8        4.69        0.25      3.81 o
  11 -11   8       13.64        3.89      3.47 o
  -5 -10   8        0.19       -0.20      3.02 o
  -4 -10   8        0.09       -0.84      2.91 o
  -3 -10   8        1.04        0.63      2.77 o
  -2 -10   8        4.55        4.52      4.25 o
  -1 -10   8        0.88        2.36      2.73 o
   0 -10   8        9.07        8.98      3.69 o
   1 -10   8       16.36       16.49      2.04 o
   2 -10   8        1.17       -0.87      1.79 o
   3 -10   8       16.22       17.72      2.26 o
   4 -10   8       91.34       87.34      3.34 o
   5 -10   8       20.69       24.52      2.18 o
   6 -10   8        4.70        8.14      3.15 o
   7 -10   8        1.75       -2.38      4.88 o
   8 -10   8       22.92       19.95      4.11 o
   9 -10   8       23.68       15.64      4.05 o
  10 -10   8       11.41        9.61      3.86 o
  11 -10   8        0.87       -2.92      3.00 o
  12 -10   8        1.11       -0.24      3.12 o
  -6  -9   8       41.43       45.36      4.42 o
  -5  -9   8       31.69       30.38      3.95 o
  -4  -9   8       18.05       21.03      3.54 o
  -3  -9   8        4.12        0.28      2.67 o
  -2  -9   8        7.46       15.87      3.09 o
  -1  -9   8      115.85      128.74      5.81 o
   0  -9   8       39.85       43.18      2.17 o
   1  -9   8      140.59      127.47      4.05 o
   2  -9   8       51.25       47.58      2.40 o
   3  -9   8        0.02        0.58      1.42 o
   4  -9   8      115.95      128.01      3.80 o
   5  -9   8       20.00       24.77      2.08 o
   6  -9   8        0.39        1.75      2.13 o
   7  -9   8       42.87       37.95      4.21 o
   8  -9   8       96.75      101.24      6.38 o
   9  -9   8       87.07       79.27     10.96 o
  10  -9   8        9.51        6.87      3.75 o
  11  -9   8        7.76        4.87      3.88 o
  12  -9   8       11.91        5.37      3.96 o
  -7  -8   8        1.90        2.34      3.21 o
  -6  -8   8       20.64       23.54      3.64 o
  -5  -8   8        1.85        2.80      2.80 o
  -4  -8   8        9.56        3.76      3.08 o
  -3  -8   8       18.38       22.90      3.16 o
  -2  -8   8       40.05       43.30      3.64 o
  -1  -8   8      162.33      165.95      3.87 o
   0  -8   8       11.85       15.88      1.81 o
   1  -8   8        1.72        4.07      1.38 o
   2  -8   8       12.95       18.45      1.82 o
   3  -8   8       21.72       21.21      2.61 o
   4  -8   8       38.05       33.29      2.18 o
   5  -8   8       56.31       50.75      2.49 o
   6  -8   8       81.07       80.60      5.26 o
   7  -8   8       31.68       34.24      4.49 o
   8  -8   8       53.34       49.42      4.49 o
   9  -8   8        8.98        4.26      3.31 o
  10  -8   8       10.55        8.06      3.74 o
  11  -8   8        3.50        2.59      2.96 o
  12  -8   8        1.60       -2.44      7.24 o
  13  -8   8        5.92        4.16      3.52 o
  -7  -7   8        3.12        1.19      3.08 o
  -6  -7   8        4.72        5.72      3.13 o
  -5  -7   8       60.41       55.47      4.34 o
  -4  -7   8        2.50        1.80      2.54 o
  -3  -7   8       15.23       10.24      2.71 o
  -2  -7   8        1.79       -1.13      1.46 o
  -1  -7   8        7.94       10.36      1.63 o
   0  -7   8       51.04       48.93      2.10 o
   1  -7   8       12.92       14.26      1.59 o
   2  -7   8        0.04       -0.25      1.97 o
   3  -7   8        0.22        0.28      1.34 o
   4  -7   8      299.42      273.04      5.51 o
   5  -7   8       13.79       11.74      1.71 o
   6  -7   8       36.16       27.51      3.71 o
   7  -7   8        2.37        0.92      2.60 o
   8  -7   8       12.58       10.07      3.28 o
   9  -7   8       11.34        8.85      3.23 o
  10  -7   8        5.01        3.14      5.00 o
  11  -7   8        6.07        4.02      2.35 o
  12  -7   8        8.78        7.16      2.81 o
  13  -7   8        3.77        1.23      2.59 o
  14  -7   8        5.24        6.48      2.92 o
  -8  -6   8        0.63        1.71      3.17 o
  -7  -6   8        6.06        2.96      2.97 o
  -6  -6   8        9.41       10.17      3.28 o
  -5  -6   8       56.64       60.18      4.33 o
  -4  -6   8        0.03        1.92      2.51 o
  -3  -6   8       19.57       27.04      3.16 o
  -2  -6   8        0.44       -0.06      1.65 o
  -1  -6   8      290.20      282.91      5.04 o
   0  -6   8      169.85      165.84      3.64 o
   1  -6   8      235.92      239.73      4.48 o
   2  -6   8     1047.32     1001.70     13.42 o
   3  -6   8      315.13      309.54      5.31 o
   4  -6   8       68.12       80.94      5.38 o
   5  -6   8      655.30      619.73      9.23 o
   6  -6   8       28.73       17.52      2.24 o
   7  -6   8      143.16      147.94      4.49 o
   8  -6   8      315.84      300.69      6.71 o
   9  -6   8      309.32      308.14      6.17 o
  10  -6   8      149.90      130.92      4.21 o
  11  -6   8      111.14      115.23      3.53 o
  12  -6   8        9.37        3.60      3.28 o
  13  -6   8       24.04       25.25      4.10 o
  14  -6   8       26.56       44.22      3.46 o
  -8  -5   8       26.74       26.34      3.90 o
  -7  -5   8       58.58       47.37      4.29 o
  -6  -5   8        0.00       -1.16      2.62 o
  -5  -5   8        0.35        0.00      2.83 o
  -4  -5   8        0.42        0.02      2.37 o
  -3  -5   8        8.90        6.29      1.40 o
  -2  -5   8      184.61      170.19      3.79 o
  -1  -5   8      502.92      495.59      7.47 o
   0  -5   8       33.41       37.67      1.84 o
   1  -5   8     1031.09      978.67     13.06 o
   2  -5   8       36.97       38.25      2.75 o
   3  -5   8      270.64      257.24      4.38 o
   4  -5   8        8.64       11.39      1.44 o
   5  -5   8      143.12      138.68      2.80 o
   6  -5   8      208.30      192.70      3.94 o
   7  -5   8      129.14      129.59      3.52 o
   8  -5   8        2.58        4.81      1.58 o
   9  -5   8        9.85       13.62      1.91 o
  10  -5   8       48.94       44.95      2.50 o
  11  -5   8        6.19        4.28      1.55 o
  12  -5   8        0.66       -1.20      1.99 o
  13  -5   8       29.79       29.10      3.23 o
  14  -5   8        0.13       -0.87      2.07 o
  -9  -4   8        9.63       14.63      3.91 o
  -8  -4   8        3.21        2.42      3.20 o
  -7  -4   8       83.24       89.99      5.99 o
  -6  -4   8       16.18       16.97      3.18 o
  -5  -4   8        6.95        6.40      2.53 o
  -4  -4   8        2.03       -1.04      1.21 o
  -3  -4   8        5.04        3.51      1.22 o
  -2  -4   8        4.11        6.53      1.51 o
  -1  -4   8      224.85      205.89      4.10 o
   0  -4   8      316.66      321.43      8.15 o
   1  -4   8       71.58       66.63      2.01 o
   2  -4   8        6.28        8.07      0.96 o
   3  -4   8      189.53      185.29      3.02 o
   4  -4   8      585.54      585.80      6.89 o
   5  -4   8      531.61      515.37      6.37 o
   6  -4   8       77.53       68.44      2.36 o
   7  -4   8        9.05        6.61      1.41 o
   8  -4   8       64.25       53.37      2.38 o
   9  -4   8       10.99       14.00      1.77 o
  10  -4   8      346.27      344.91      5.71 o
  11  -4   8       38.10       32.75      2.49 o
  12  -4   8        1.80       -1.66      1.79 o
  13  -4   8        5.38        1.11      1.86 o
  14  -4   8        0.40        3.18      3.40 o
  15  -4   8       20.86       16.28      4.29 o
  -9  -3   8        1.36       -3.15      3.15 o
  -8  -3   8        1.74       -0.85      4.29 o
  -7  -3   8       13.16       13.92      3.81 o
  -6  -3   8       52.77       55.01      4.11 o
  -5  -3   8       21.54       23.52      1.98 o
  -4  -3   8        4.40        3.55      1.21 o
  -3  -3   8        8.17        6.08      1.25 o
  -2  -3   8      910.51      854.74     11.64 o
  -1  -3   8        8.08       10.94      1.32 o
   0  -3   8      384.96      374.83      5.62 o
   1  -3   8      190.43      195.14      3.53 o
   2  -3   8      530.68      553.51      7.02 o
   3  -3   8     1277.76     1269.34     15.14 o
   4  -3   8        5.67       17.87      2.95 o
   5  -3   8       49.53       45.63      1.58 o
   6  -3   8      397.85      392.81      5.83 o
   7  -3   8      724.16      685.89      9.19 o
   8  -3   8      141.72      131.75      3.42 o
   9  -3   8       99.89       99.01      3.04 o
  10  -3   8       20.20       20.25      1.62 o
  11  -3   8       94.63       93.01      3.38 o
  12  -3   8       39.81       42.00      2.35 o
  13  -3   8        0.28        0.15      1.63 o
  14  -3   8        8.21        5.98      3.32 o
  15  -3   8       19.71       16.54      5.65 o
  -9  -2   8        6.98        9.31      3.43 o
  -8  -2   8        2.58        2.06      3.11 o
  -7  -2   8       30.31       30.04      3.81 o
  -6  -2   8       42.31       51.36      3.50 o
  -5  -2   8       39.05       43.23      2.21 o
  -4  -2   8        1.78        2.51      1.22 o
  -3  -2   8      119.97      128.37      3.33 o
  -2  -2   8        0.09       -1.07      1.07 o
  -1  -2   8       26.27       18.45      1.36 o
   0  -2   8       28.05       31.82      1.55 o
   1  -2   8      759.77      818.66      9.65 o
   2  -2   8        5.13        5.61      0.96 o
   3  -2   8      455.45      441.05      7.24 o
   4  -2   8       89.41      121.46      2.43 o
   5  -2   8       39.54       36.14      1.48 o
   6  -2   8      424.31      395.17      5.44 o
   7  -2   8        2.97        4.99      0.94 o
   8  -2   8      105.69      116.77      3.05 o
   9  -2   8       27.53       18.09      1.65 o
  10  -2   8        0.05       -1.43      1.45 o
  11  -2   8       20.63       20.40      1.73 o
  12  -2   8        1.10        2.44      2.76 o
  13  -2   8       27.68       26.47      3.87 o
  14  -2   8       13.13       14.46      3.40 o
  15  -2   8        0.04        0.51      2.88 o
 -10  -1   8       17.44       22.11      4.41 o
  -9  -1   8       35.53       37.85      4.87 o
  -8  -1   8       65.87       74.33      4.47 o
  -7  -1   8       21.22       29.15      1.89 o
  -6  -1   8      243.47      239.29      4.90 o
  -5  -1   8        0.49        0.07      1.24 o
  -4  -1   8       64.73       64.13      2.38 o
  -3  -1   8      125.68      139.14      4.53 o
  -2  -1   8      708.43      703.45      9.15 o
  -1  -1   8        0.00       -0.01      0.88 o
   0  -1   8       56.83       52.62      1.68 o
   1  -1   8       41.63       47.04      1.59 o
   2  -1   8     1093.88     1053.50     11.19 o
   3  -1   8      309.20      335.97      4.54 o
   4  -1   8      374.10      362.10      4.85 o
   5  -1   8      286.16      289.02      4.18 o
   6  -1   8      251.80      236.69      3.66 o
   7  -1   8       33.03       34.53      1.49 o
   8  -1   8      185.70      185.70      4.35 o
   9  -1   8      276.58      271.23      6.16 o
  10  -1   8      175.80      183.91      3.74 o
  11  -1   8       74.77       61.44      3.46 o
  12  -1   8       32.04       32.62      3.11 o
  13  -1   8       19.09       27.57      3.66 o
  14  -1   8        0.05        4.19      3.36 o
  15  -1   8       59.25       61.61      5.16 o
 -10   0   8        0.14       -3.21      3.21 o
  -9   0   8        5.14        5.96      2.88 o
  -8   0   8       44.84       44.42      2.30 o
  -7   0   8       59.34       60.48      2.80 o
  -6   0   8       20.65       24.48      2.08 o
  -5   0   8        9.08        4.89      1.36 o
  -4   0   8      479.96      461.18      7.15 o
  -3   0   8       79.57       71.95      2.30 o
  -2   0   8       21.80       20.25      1.41 o
  -1   0   8       32.77       32.17      1.36 o
   0   0   8        2.60        1.61      0.69 o
   1   0   8      129.06      126.05      2.63 o
   2   0   8     1424.28     1466.58     16.06 o
   3   0   8        2.79        6.53      1.95 o
   4   0   8      455.16      368.84      7.61 o
   5   0   8        1.99        2.91      0.76 o
   6   0   8        0.50       -0.14      0.67 o
   7   0   8        0.26        0.63      0.79 o
   8   0   8     1107.25     1039.33     11.65 o
   9   0   8       14.08       14.18      1.15 o
  10   0   8       81.24       93.94      4.02 o
  11   0   8       15.31        8.04      2.15 o
  12   0   8       66.53       69.71      3.83 o
  13   0   8        3.46        2.33      2.39 o
  14   0   8      131.59      129.61      5.43 o
  15   0   8        3.20        0.76      3.34 o
 -10   1   8        0.67       -0.83      3.55 o
  -9   1   8        0.69       -1.27      1.80 o
  -8   1   8        0.19        0.58      1.69 o
  -7   1   8      143.06      162.65      4.47 o
  -6   1   8       50.40       53.23      3.78 o
  -5   1   8        0.50       -1.22      1.22 o
  -4   1   8       15.38        9.18      1.47 o
  -3   1   8        0.00        3.39      1.15 o
  -2   1   8      127.63      120.85      3.03 o
  -1   1   8        3.44        1.78      0.75 o
   0   1   8       17.45       19.02      1.57 o
   1   1   8      122.53      113.22      2.45 o
   2   1   8      739.40      739.49      7.82 o
   3   1   8      246.98      264.39      4.08 o
   4   1   8        5.34        2.43      1.04 o
   5   1   8      492.35      488.36      6.06 o
   6   1   8      108.55      100.85      2.14 o
   7   1   8      203.19      213.04      3.37 o
   8   1   8       21.57       21.25      1.62 o
   9   1   8       12.77       14.28      1.31 o
  10   1   8       92.21       92.37      4.00 o
  11   1   8        0.43       -0.09      2.03 o
  12   1   8       13.48       12.20      2.51 o
  13   1   8       42.49       42.50      3.39 o
  14   1   8       24.06       36.01      3.43 o
  15   1   8        1.38        0.17      2.66 o
 -10   2   8       20.47       16.33      3.03 o
  -9   2   8       23.98       24.07      2.23 o
  -8   2   8       13.95       11.90      2.14 o
  -7   2   8      187.28      179.09      4.76 o
  -6   2   8       13.78       12.55      1.67 o
  -5   2   8      206.27      200.32      4.24 o
  -4   2   8      135.11      120.52      3.21 o
  -3   2   8      750.44      752.50     10.51 o
  -2   2   8      557.18      570.50      6.70 o
  -1   2   8       86.31       79.37      2.02 o
   0   2   8       30.09       29.61      1.27 o
   1   2   8      533.06      529.77      6.48 o
   2   2   8     5351.81     5551.19     61.34 o
   3   2   8      939.21     1022.41     33.83 o
   4   2   8      147.48      161.32      3.01 o
   5   2   8       16.12       25.08      1.14 o
   6   2   8        3.50        9.65      0.75 o
   7   2   8       66.46       69.65      2.35 o
   8   2   8      365.93      368.93      6.45 o
   9   2   8      718.17      694.78     11.35 o
  10   2   8       11.80        7.77      1.67 o
  11   2   8        0.29        0.64      1.89 o
  12   2   8        7.34        8.90      2.04 o
  13   2   8       13.57       15.89      2.69 o
  14   2   8       66.34       77.16      4.31 o
  15   2   8        4.04        1.97      2.68 o
 -10   3   8       10.27        7.76      3.75 o
  -9   3   8       37.71       40.99      2.83 o
  -8   3   8        0.08       -1.81      1.81 o
  -7   3   8       13.17        8.15      1.70 o
  -6   3   8        9.45        2.71      1.51 o
  -5   3   8      342.98      309.57      5.63 o
  -4   3   8        2.47       -0.90      0.93 o
  -3   3   8      168.71      162.51      2.91 o
  -2   3   8      399.03      414.47      5.56 o
  -1   3   8        4.94        6.17      0.84 o
   0   3   8      198.46      208.35      3.08 o
   1   3   8       35.45       58.58      2.70 o
   2   3   8      239.42      252.18      3.98 o
   3   3   8      145.17      115.10      2.25 o
   4   3   8      766.96      826.74      9.99 o
   5   3   8       25.00       26.18      1.02 o
   6   3   8       39.76       45.44      2.42 o
   7   3   8      614.45      598.57     10.63 o
   8   3   8        2.17       -0.75      1.03 o
   9   3   8       12.52       14.35      1.68 o
  10   3   8      200.48      191.47      5.29 o
  11   3   8       15.35       16.79      2.06 o
  12   3   8      111.85      112.17      3.96 o
  13   3   8       13.01       12.01      2.52 o
  14   3   8       16.67       16.05      2.83 o
  15   3   8       13.13       12.23      2.93 o
 -10   4   8        4.96        7.51      2.51 o
  -9   4   8       39.39       49.67      3.20 o
  -8   4   8       28.35       25.68      2.46 o
  -7   4   8        0.59       -0.57      1.44 o
  -6   4   8       68.57       59.56      2.53 o
  -5   4   8        0.03       -1.34      1.34 o
  -4   4   8        8.80        7.31      1.34 o
  -3   4   8        0.17        2.25      0.91 o
  -2   4   8        7.69        4.69      0.94 o
  -1   4   8      623.08      626.28      7.60 o
   0   4   8      129.10      166.47      3.08 o
   1   4   8      123.90      132.35      2.33 o
   2   4   8       12.08        8.01      0.84 o
   3   4   8     3127.55     3421.58     40.75 o
   4   4   8      141.88      155.05      4.68 o
   5   4   8      286.25      318.99      4.92 o
   6   4   8       68.00       77.98      2.79 o
   7   4   8      227.61      200.47      4.58 o
   8   4   8      200.87      180.56      4.13 o
   9   4   8       23.27       24.61      1.60 o
  10   4   8        1.16        0.19      1.22 o
  11   4   8        0.77        1.77      1.54 o
  12   4   8       29.78       31.12      2.73 o
  13   4   8        0.00       -1.97      1.97 o
  14   4   8        2.14        3.55      2.45 o
  15   4   8        2.60        3.92      2.63 o
 -10   5   8       28.30       35.88      3.53 o
  -9   5   8        0.04       -2.33      2.33 o
  -8   5   8        3.10       -1.03      1.73 o
  -7   5   8       21.60       15.92      1.90 o
  -6   5   8       80.83       79.96      2.97 o
  -5   5   8       77.66       74.76      2.81 o
  -4   5   8      342.97      308.72      5.19 o
  -3   5   8       73.52       71.83      2.03 o
  -2   5   8        0.99        2.98      0.97 o
  -1   5   8      474.40      485.27      6.19 o
   0   5   8      736.21      724.87      8.62 o
   1   5   8      928.01      934.76      9.68 o
   2   5   8        2.32        5.12      1.03 o
   3   5   8      957.10      935.07     10.18 o
   4   5   8      293.49      290.27      5.27 o
   5   5   8      124.65      141.74      3.62 o
   6   5   8      780.11      776.90     12.20 o
   7   5   8      437.83      433.06      8.83 o
   8   5   8      447.79      419.73      6.46 o
   9   5   8      174.75      174.33      3.82 o
  10   5   8       17.18       11.09      1.40 o
  11   5   8      289.28      284.36      5.92 o
  12   5   8        8.13       10.00      2.19 o
  13   5   8      127.86      129.06      9.45 o
  14   5   8       16.25       16.27      2.69 o
  15   5   8       27.11       30.83      3.28 o
 -10   6   8        0.12       -0.34      2.60 o
  -9   6   8        3.94       -0.70      2.51 o
  -8   6   8        7.00        6.29      2.37 o
  -7   6   8       24.13       23.33      2.79 o
  -6   6   8       17.45       18.84      2.22 o
  -5   6   8       59.36       63.41      3.04 o
  -4   6   8      175.62      186.42      4.30 o
  -3   6   8      168.71      164.67      3.21 o
  -2   6   8       25.92       31.89      1.43 o
  -1   6   8       19.86       22.83      1.22 o
   0   6   8      165.34      168.63      2.79 o
   1   6   8      437.13      449.59      5.09 o
   2   6   8      198.64      211.94      4.13 o
   3   6   8       34.72       38.43      1.45 o
   4   6   8       40.88       35.49      2.27 o
   5   6   8     1028.36     1114.53     31.40 o
   6   6   8        0.94        1.26      0.99 o
   7   6   8      828.51      813.95     13.55 o
   8   6   8        4.84        0.43      1.28 o
   9   6   8      357.95      347.60      6.28 o
  10   6   8      302.44      297.53      5.70 o
  11   6   8        5.14        5.29      1.60 o
  12   6   8        6.29        4.28      1.59 o
  13   6   8        8.02        5.09      3.26 o
  14   6   8        5.82       10.56      2.58 o
 -10   7   8       43.68       55.53      5.37 o
  -9   7   8        0.11        0.57      4.22 o
  -8   7   8       45.80       52.19      4.22 o
  -7   7   8       22.30       18.92      3.24 o
  -6   7   8       11.25        7.47      2.90 o
  -5   7   8      183.78      183.03      6.34 o
  -4   7   8      205.64      202.79      4.13 o
  -3   7   8       45.30       45.78      2.17 o
  -2   7   8      838.92      820.25     10.34 o
  -1   7   8      152.78      146.60      2.63 o
   0   7   8      516.21      499.62      6.09 o
   1   7   8        2.01        4.17      0.83 o
   2   7   8      257.95      240.36      3.38 o
   3   7   8       44.94       41.27      1.79 o
   4   7   8      410.20      405.39     10.03 o
   5   7   8      726.45      721.00     11.88 o
   6   7   8     1141.65     1146.92     17.22 o
   7   7   8      942.69      916.46     14.94 o
   8   7   8       47.02       44.51      2.05 o
   9   7   8      279.67      247.89      4.77 o
  10   7   8       20.67       17.58      1.81 o
  11   7   8       74.47       79.81      2.71 o
  12   7   8       23.51       24.55      1.74 o
  13   7   8       71.71       76.34      4.08 o
  14   7   8        1.60        1.57      2.16 o
 -10   8   8       31.46       23.61      7.51 o
  -9   8   8        1.32       -1.56      2.91 o
  -8   8   8       27.59       27.25      3.73 o
  -7   8   8       43.22       42.27      5.21 o
  -6   8   8      201.16      192.26      6.75 o
  -5   8   8       59.62       61.05      4.04 o
  -4   8   8      128.91      112.11      3.76 o
  -3   8   8      337.34      343.12      5.97 o
  -2   8   8     1118.83     1089.66     13.50 o
  -1   8   8       68.51       66.93      1.98 o
   0   8   8      788.90      760.43      9.17 o
   1   8   8       34.18       34.88      1.31 o
   2   8   8      103.67      102.67      2.58 o
   3   8   8       29.84       24.63      1.98 o
   4   8   8       12.78       13.86      1.48 o
   5   8   8       52.62       59.07      2.71 o
   6   8   8       67.01       65.92      2.49 o
   7   8   8        5.69        1.63      1.19 o
   8   8   8       49.75       59.34      2.95 o
   9   8   8       32.03       33.93      1.85 o
  10   8   8       43.94       47.65      2.19 o
  11   8   8        4.38        8.09      2.02 o
  12   8   8        6.13        9.07      1.58 o
  13   8   8       29.39       36.58      2.86 o
  14   8   8        2.59        0.65      3.35 o
 -10   9   8        0.25       -2.49      6.09 o
  -9   9   8       21.75       20.87      4.29 o
  -8   9   8        0.38       -1.60      2.72 o
  -7   9   8       15.17       11.79      3.14 o
  -6   9   8       66.43       60.43      4.22 o
  -5   9   8        0.40       -0.25      2.54 o
  -4   9   8        3.09        5.36      1.58 o
  -3   9   8       76.65       85.53      4.05 o
  -2   9   8      294.08      288.53      5.68 o
  -1   9   8      817.90      762.77     10.01 o
   0   9   8      744.54      797.62     10.31 o
   1   9   8       26.11       16.19      1.08 o
   2   9   8      264.71      235.52      4.31 o
   3   9   8        6.31        5.96      1.13 o
   4   9   8       59.26       54.86      2.43 o
   5   9   8      161.11      152.63      7.62 o
   6   9   8      489.96      441.89      9.08 o
   7   9   8        4.02        2.81      1.07 o
   8   9   8      126.30      121.18      5.34 o
   9   9   8        2.83       -0.05      2.67 o
  10   9   8        1.68        0.69      2.23 o
  11   9   8       15.39       17.70      3.76 o
  12   9   8       11.89       14.24      2.12 o
  13   9   8        4.07        5.60      2.04 o
  -9  10   8       49.29       56.95     11.03 o
  -8  10   8        0.01       -4.96      5.34 o
  -7  10   8       44.72       42.57      4.10 o
  -6  10   8       17.25       18.85      3.19 o
  -5  10   8      184.87      175.19      6.56 o
  -4  10   8       37.34       37.72      2.22 o
  -3  10   8      311.42      295.73      5.53 o
  -2  10   8      529.48      489.74      7.60 o
  -1  10   8      496.22      494.96      7.48 o
   0  10   8      483.66      476.83      6.68 o
   1  10   8      115.86      119.07      2.61 o
   2  10   8       46.92       51.76      2.26 o
   3  10   8      478.98      437.78      7.42 o
   4  10   8      371.74      355.86      7.10 o
   5  10   8      117.01      113.21      3.31 o
   6  10   8      352.05      355.91      7.65 o
   7  10   8       50.78       45.67      2.20 o
   8  10   8       83.64       76.61      4.07 o
   9  10   8        5.08        2.33      1.66 o
  10  10   8       46.26       55.96      9.29 o
  11  10   8       31.93       25.19      8.42 o
  12  10   8       78.54      106.67     12.81 o
  13  10   8       12.02       12.50      3.10 o
  -9  11   8       17.32       22.27      4.93 o
  -8  11   8        1.66        2.51      2.96 o
  -7  11   8       34.95       29.35      3.82 o
  -6  11   8        7.79        6.25      2.97 o
  -5  11   8      127.33      125.92      4.60 o
  -4  11   8        2.64        1.87      1.59 o
  -3  11   8       49.18       48.43      2.37 o
  -2  11   8        0.02       13.33      2.02 o
  -1  11   8       55.33       47.86      2.03 o
   0  11   8       80.23       87.09      2.37 o
   1  11   8      237.97      245.22      6.01 o
   2  11   8      268.18      277.71      7.68 o
   3  11   8      125.46      114.60      3.11 o
   4  11   8      115.11      109.52      3.55 o
   5  11   8       14.56       17.61      1.67 o
   6  11   8        0.74        0.81      1.18 o
   7  11   8        0.09       -1.30      1.30 o
   8  11   8      136.61      120.87      5.22 o
  10  11   8        7.41        3.84      6.25 o
  11  11   8        9.14        4.83      7.51 o
  12  11   8        2.23        5.62      7.51 o
  -8  12   8        1.15        0.48      3.23 o
  -7  12   8        8.89       10.51      3.54 o
  -6  12   8        1.30        1.21      2.76 o
  -5  12   8       34.97       31.78      2.76 o
  -4  12   8       52.51       51.63      2.54 o
  -3  12   8      183.88      184.51      4.31 o
  -2  12   8       79.04       70.80      2.93 o
  -1  12   8      296.24      272.23      5.32 o
   0  12   8        1.95       -1.21      1.21 o
   1  12   8       75.50       65.30      3.11 o
   2  12   8        4.35        4.46      1.58 o
   3  12   8       61.80       49.88      2.67 o
   4  12   8        8.61        9.11      1.69 o
   5  12   8       23.22       21.71      1.87 o
   6  12   8       37.87       34.00      1.93 o
   7  12   8        0.37       -0.30      1.21 o
   8  12   8        5.92        5.42      1.74 o
  11  12   8        0.01       -4.94      7.51 o
  12  12   8        2.22        0.59      7.91 o
  -8  13   8        3.15        3.39      4.28 o
  -7  13   8        9.79        4.94      3.20 o
  -6  13   8       16.14       18.01      3.33 o
  -5  13   8       14.78       12.58      3.25 o
  -4  13   8        7.12        3.29      1.68 o
  -3  13   8      106.61      119.97      4.34 o
  -2  13   8       29.28       30.16      2.34 o
  -1  13   8      110.98      108.86      3.22 o
   0  13   8      135.16      133.72      5.08 o
   1  13   8       54.47       52.66      2.95 o
   2  13   8        6.55        2.67      2.44 o
   3  13   8       58.52       54.48      3.32 o
   4  13   8       87.07       85.02      3.39 o
   5  13   8      187.57      189.03      5.31 o
   6  13   8        0.20       -1.30      1.30 o
   7  13   8       44.51       49.91      2.49 o
   8  13   8        8.06        4.47      1.82 o
  -7  14   8        0.77        1.05      3.49 o
  -6  14   8        2.89        2.20      3.66 o
  -5  14   8       11.02       10.76      2.36 o
  -4  14   8        4.00        2.03      2.02 o
  -3  14   8       50.85       45.77      2.62 o
  -2  14   8      107.34      121.56      3.66 o
  -1  14   8      113.75      128.38      6.43 o
   0  14   8        2.47        1.24      2.12 o
   1  14   8        3.85        3.70      2.61 o
   2  14   8        0.00       -2.03      2.03 o
   3  14   8        0.30       -1.88      1.88 o
   4  14   8       30.90       21.73      2.58 o
   5  14   8       60.45       54.02      3.12 o
   6  14   8       72.84       67.96      2.88 o
   7  14   8       16.93       20.19      1.91 o
   8  14   8       10.08        9.05      2.16 o
  -6  15   8        9.94       16.91      3.15 o
  -5  15   8        0.16        0.10      2.07 o
  -4  15   8        4.06        5.04      2.19 o
  -3  15   8        0.53        0.73      1.81 o
  -2  15   8       34.20       40.78      2.26 o
  -1  15   8       28.87       34.33      4.28 o
   0  15   8        1.39        1.17      3.72 o
   1  15   8        2.76       -2.61      2.66 o
   2  15   8        9.34        7.83      2.62 o
   3  15   8       41.60       46.77      3.41 o
   4  15   8        0.00       -1.27      2.00 o
   5  15   8       45.05       42.28      3.52 o
   6  15   8        7.59        5.38      1.88 o
   7  15   8       14.77       20.74      2.73 o
   8  15   8        3.55        5.52      2.04 o
  -5  16   8        8.52        3.83      2.39 o
  -4  16   8       25.76       24.30      2.68 o
  -3  16   8       23.97       24.99      2.33 o
  -2  16   8       18.71       14.83      4.81 o
  -1  16   8        1.56       -0.45      3.86 o
   0  16   8       62.30       69.25      5.12 o
   1  16   8        9.99       11.63      4.92 o
   2  16   8       48.32       50.76      5.42 o
   3  16   8       29.12       37.00      3.30 o
   4  16   8       57.28       61.38      3.96 o
   5  16   8       14.74       20.16      2.60 o
   6  16   8       25.75       26.24      2.96 o
   7  16   8       13.22       13.53      4.03 o
   8  16   8        1.47        1.46      3.08 o
  -4  17   8       10.33        7.93      2.59 o
  -3  17   8        0.29       -4.63      4.67 o
  -2  17   8        2.37        1.02      3.67 o
  -1  17   8        4.03       -0.09      3.32 o
   0  17   8        0.48       -4.43      4.43 o
   1  17   8        0.57       -2.72      2.72 o
   2  17   8        0.00        4.42      2.98 o
   3  17   8        0.11       -0.43      2.34 o
   4  17   8       13.75       18.07      2.88 o
   5  17   8        1.81        2.14      2.23 o
   6  17   8        3.24        3.80      2.55 o
  -1  18   8        1.03       -1.06      3.52 o
   0  18   8        5.46        5.01      7.26 o
   1  18   8       19.48       21.98      5.91 o
   2  18   8        5.05        5.47      4.01 o
   3  18   8       12.70        6.76      3.29 o
   4  18   8        5.00       -0.98      2.62 o
   1 -13   9       12.96        7.47     12.28 o
   2 -13   9        2.97        3.84      5.77 o
   3 -13   9       25.46       26.95      2.76 o
   4 -13   9        8.75        7.18      2.75 o
   5 -13   9      111.45      127.27      5.58 o
   6 -13   9        0.35        2.42      2.73 o
   7 -13   9       16.61       17.48      7.08 o
  -1 -12   9        0.21       -3.21      3.62 o
   0 -12   9        4.80        7.24      4.09 o
   1 -12   9       40.55       41.96      5.21 o
   2 -12   9       33.89       40.80      2.65 o
   3 -12   9       41.28       51.55      3.47 o
   4 -12   9        0.05        2.53      2.61 o
   5 -12   9       27.89       33.74      3.35 o
   6 -12   9        0.06       -3.00      3.00 o
   7 -12   9       14.33       24.52      6.84 o
   8 -12   9        1.89       -1.02      6.49 o
   9 -12   9       22.22       15.91      4.91 o
  -3 -11   9        0.01       -2.04      3.94 o
  -2 -11   9        7.72        6.17      3.87 o
  -1 -11   9        6.17        6.32      4.00 o
   0 -11   9        0.12        6.54      3.86 o
   1 -11   9       88.04      103.86      3.45 o
   2 -11   9       21.54       19.43      2.34 o
   3 -11   9       20.82       22.74      2.52 o
   4 -11   9       73.85       87.16      4.35 o
   5 -11   9        4.31        5.24      2.47 o
   6 -11   9        9.96        6.63      2.63 o
   7 -11   9        0.02        2.91      3.35 o
   8 -11   9        3.02        3.31      3.77 o
   9 -11   9        1.61        2.80      3.94 o
  10 -11   9       10.87        7.89      4.39 o
  -4 -10   9       21.96       25.34      3.90 o
  -3 -10   9        4.64        0.14      3.04 o
  -2 -10   9       41.99       51.82      4.31 o
  -1 -10   9       18.92       18.43      5.68 o
   0 -10   9       45.18       46.29      5.15 o
   1 -10   9       13.78        9.63      2.07 o
   2 -10   9      157.91      150.69      4.77 o
   3 -10   9       16.45       15.67      2.39 o
   4 -10   9       76.53       84.34      3.42 o
   5 -10   9        1.78       -1.89      1.92 o
   6 -10   9       21.99       25.21      3.06 o
   7 -10   9        1.52        1.34      9.65 o
   8 -10   9       27.16       27.69      4.44 o
   9 -10   9       16.33       17.19      5.28 o
  10 -10   9       17.83       30.82      4.92 o
  11 -10   9       10.73        9.72      4.39 o
  -5  -9   9        5.23        6.98      3.26 o
  -4  -9   9       11.12       10.20      3.34 o
  -3  -9   9        1.77        1.39      2.82 o
  -2  -9   9        1.71       -1.46      2.69 o
  -1  -9   9       97.58      112.51      5.76 o
   0  -9   9        2.68        1.32      1.75 o
   1  -9   9       59.69       53.85      2.93 o
   2  -9   9       33.28       35.37      3.01 o
   3  -9   9        0.08       -1.34      1.53 o
   4  -9   9        3.51        2.72      1.64 o
   5  -9   9        4.00        4.75      2.13 o
   6  -9   9        2.50        1.95      5.12 o
   7  -9   9        0.15       -1.96      3.00 o
   8  -9   9        2.45        5.24      3.51 o
   9  -9   9       87.93       79.79      8.25 o
  10  -9   9        3.67        6.87      4.25 o
  11  -9   9        2.78       -2.41      3.62 o
  12  -9   9        3.21        3.44      5.58 o
  -6  -8   9        8.35       12.45      3.69 o
  -5  -8   9        5.70       12.20      3.44 o
  -4  -8   9        7.68        7.70      3.20 o
  -3  -8   9       11.27       11.05      3.08 o
  -2  -8   9       82.95       80.74      4.78 o
  -1  -8   9        4.19        2.31      1.44 o
   0  -8   9       81.48       87.64      3.24 o
   1  -8   9       29.10       32.28      2.21 o
   2  -8   9       11.53        9.33      1.71 o
   3  -8   9       57.70       64.20      2.79 o
   4  -8   9       13.93       14.46      1.79 o
   5  -8   9       10.85       13.39      2.08 o
   6  -8   9        0.89       -0.75      2.75 o
   7  -8   9       14.16       11.58      5.20 o
   8  -8   9       19.95       18.49      3.82 o
   9  -8   9        9.10        1.95      3.27 o
  10  -8   9      138.76      148.07      7.79 o
  11  -8   9        1.19       -2.85      3.48 o
  12  -8   9       10.45        9.29      5.73 o
  13  -8   9        0.03       -0.47      3.25 o
  -6  -7   9        0.18        2.82      3.20 o
  -5  -7   9       32.32       40.06      4.10 o
  -4  -7   9       23.61       25.85      3.59 o
  -3  -7   9       47.59       48.27      3.98 o
  -2  -7   9        5.59        2.82      1.33 o
  -1  -7   9        1.63        1.29      1.93 o
   0  -7   9        4.89        6.52      2.12 o
   1  -7   9      189.18      167.83      3.84 o
   2  -7   9       17.01       13.50      1.91 o
   3  -7   9      182.48      174.42      4.33 o
   4  -7   9      499.01      464.53      8.14 o
   5  -7   9       32.68       47.55      2.83 o
   6  -7   9       20.68       27.31      3.70 o
   7  -7   9       60.88       59.44      4.56 o
   8  -7   9      113.51      106.92      6.32 o
   9  -7   9       18.99       15.39      3.73 o
  10  -7   9      123.15      131.95     14.95 o
  11  -7   9        9.56        9.81      3.98 o
  12  -7   9       34.65       32.40      8.46 o
  13  -7   9        5.56        7.80      2.72 o
  -7  -6   9        8.34        8.09      3.49 o
  -6  -6   9        4.41        1.08      2.96 o
  -5  -6   9       29.75       25.37      3.69 o
  -4  -6   9        3.57        1.79      2.67 o
  -3  -6   9       44.81       42.24      3.73 o
  -2  -6   9       77.14       77.27      2.87 o
  -1  -6   9        4.64        3.74      1.37 o
   0  -6   9       26.39       30.04      1.84 o
   1  -6   9      225.54      209.33      4.29 o
   2  -6   9       10.49        7.99      1.38 o
   3  -6   9       54.50       45.58      2.39 o
   4  -6   9       38.17       36.61      2.21 o
   5  -6   9        9.53        9.13      1.97 o
   6  -6   9        2.48       -2.37      2.37 o
   7  -6   9        0.72        0.19      2.71 o
   8  -6   9        2.72        2.08      2.29 o
   9  -6   9       66.83       64.70      5.81 o
  10  -6   9        2.39       -0.30      2.42 o
  11  -6   9        3.46       -1.47      2.04 o
  12  -6   9       44.60       54.24      3.70 o
  13  -6   9        6.55        0.85      2.57 o
  14  -6   9        9.64        8.60      2.73 o
  -8  -5   9        6.00        7.87      5.26 o
  -7  -5   9       25.50       26.27      4.02 o
  -6  -5   9        4.35        3.26      3.03 o
  -5  -5   9       54.44       61.41      4.81 o
  -4  -5   9       18.68       18.11      3.13 o
  -3  -5   9       30.06       30.80      1.99 o
  -2  -5   9      126.56      123.44      3.58 o
  -1  -5   9       27.06       24.02      1.69 o
   0  -5   9       87.84       90.54      3.07 o
   1  -5   9      266.58      274.24      4.97 o
   2  -5   9      146.75      143.71      3.42 o
   3  -5   9      185.97      171.11      3.73 o
   4  -5   9       57.54       70.80      2.87 o
   5  -5   9      686.64      684.99     11.25 o
   6  -5   9       27.26       25.23      2.01 o
   7  -5   9      233.61      227.81      4.92 o
   8  -5   9      262.24      249.13      5.24 o
   9  -5   9      310.92      312.26      6.23 o
  10  -5   9       58.04       50.92      2.68 o
  11  -5   9      217.47      229.05      4.75 o
  12  -5   9        8.42        7.96      2.30 o
  13  -5   9       28.00       26.13      3.21 o
  14  -5   9        3.70        2.07      2.70 o
  -8  -4   9       14.61       18.69      5.22 o
  -7  -4   9       25.68       22.58      3.83 o
  -6  -4   9       36.67       36.27      6.58 o
  -5  -4   9        1.27       -2.33      2.60 o
  -4  -4   9      212.46      192.82      4.38 o
  -3  -4   9       14.36       12.00      1.75 o
  -2  -4   9       11.90       12.72      1.50 o
  -1  -4   9        3.15        1.10      1.52 o
   0  -4   9       23.01       22.82      1.61 o
   1  -4   9      520.75      496.39      7.52 o
   2  -4   9       68.86       69.43      2.42 o
   3  -4   9     1011.67      939.24     12.02 o
   4  -4   9        5.84       11.94      2.35 o
   5  -4   9      573.46      597.79      8.25 o
   6  -4   9        8.73        3.36      1.30 o
   7  -4   9        0.70       -1.32      1.32 o
   8  -4   9      170.03      170.32      5.10 o
   9  -4   9      493.93      490.87      8.85 o
  10  -4   9       58.54       50.65      2.54 o
  11  -4   9        0.86        0.64      1.71 o
  12  -4   9       23.40       13.28      2.24 o
  13  -4   9       22.77       28.86      2.46 o
  14  -4   9        0.15       -2.01      2.01 o
  -8  -3   9        5.95        7.64      3.59 o
  -7  -3   9        1.09        5.47      3.16 o
  -6  -3   9       63.63       66.55      4.79 o
  -5  -3   9       15.58       14.96      1.78 o
  -4  -3   9       55.87       52.69      2.62 o
  -3  -3   9       25.03       24.74      1.84 o
  -2  -3   9        0.62       -0.98      1.13 o
  -1  -3   9       39.10       33.75      1.90 o
   0  -3   9       13.11       16.85      1.62 o
   1  -3   9      221.25      215.74      5.16 o
   2  -3   9       68.67       61.44      2.14 o
   3  -3   9        6.96        4.52      0.99 o
   4  -3   9      267.32      268.19      4.18 o
   5  -3   9      232.74      231.02      4.14 o
   6  -3   9       16.76       12.31      1.37 o
   7  -3   9        0.01       -1.98      1.98 o
   8  -3   9      142.99      132.33      3.62 o
   9  -3   9      106.03      101.17      3.23 o
  10  -3   9       15.64       19.48      1.84 o
  11  -3   9       12.00        9.32      1.95 o
  12  -3   9       35.88       32.65      2.33 o
  13  -3   9        0.11       -1.36      1.36 o
  14  -3   9        0.18       -0.81      3.21 o
  15  -3   9        1.65       -2.15      3.86 o
  -9  -2   9       19.70       23.69      4.43 o
  -8  -2   9       43.22       40.55      4.54 o
  -7  -2   9        0.56        1.66      3.07 o
  -6  -2   9      132.57      148.34      4.12 o
  -5  -2   9        4.44        1.64      1.69 o
  -4  -2   9       11.50       16.46      1.64 o
  -3  -2   9        5.26        3.08      1.31 o
  -2  -2   9        0.31       -1.14      1.14 o
  -1  -2   9       93.64       98.43      3.04 o
   0  -2   9      845.80      799.80     11.18 o
   1  -2   9        2.55        1.62      0.92 o
   2  -2   9      340.90      319.61      4.68 o
   3  -2   9      129.93      131.26      2.70 o
   4  -2   9     1005.38      986.16     12.18 o
   5  -2   9      843.61      830.71      9.93 o
   6  -2   9      117.65      124.58      3.99 o
   7  -2   9      326.97      300.73      5.34 o
   8  -2   9       48.55       45.30      2.12 o
   9  -2   9       28.70       24.92      1.92 o
  10  -2   9       78.75       73.93      2.42 o
  11  -2   9       17.99       20.23      1.86 o
  12  -2   9       27.15       25.16      3.29 o
  13  -2   9       48.86       45.67      4.38 o
  14  -2   9        0.10       -1.31      3.26 o
  15  -2   9        1.01        2.06      3.34 o
  -9  -1   9        7.97       14.31      4.18 o
  -8  -1   9        2.94        3.93      2.78 o
  -7  -1   9        2.40       -2.06      2.06 o
  -6  -1   9       36.22       32.20      2.24 o
  -5  -1   9       24.41       20.08      2.26 o
  -4  -1   9        7.72        3.28      1.45 o
  -3  -1   9        1.36       -1.13      1.13 o
  -2  -1   9       92.43       78.92      2.80 o
  -1  -1   9      172.51      164.05      4.56 o
   0  -1   9      109.39      115.17      2.73 o
   1  -1   9        0.26        0.30      0.70 o
   2  -1   9      755.50      766.90      8.61 o
   3  -1   9      545.45      569.64      9.91 o
   4  -1   9        0.03        3.50      1.60 o
   5  -1   9       69.94       71.52      2.37 o
   6  -1   9       40.07       32.88      1.41 o
   7  -1   9       31.68       29.98      1.68 o
   8  -1   9      161.56      140.77      3.35 o
   9  -1   9        4.93        5.31      1.63 o
  10  -1   9      249.33      245.25      4.98 o
  11  -1   9       26.63       31.57      2.21 o
  12  -1   9        1.10        3.80      2.73 o
  13  -1   9        4.04        0.05      2.86 o
  14  -1   9        4.50        5.24      3.12 o
  15  -1   9       24.26       28.13      4.14 o
  -9   0   9       23.50       33.30      4.61 o
  -8   0   9       22.96       23.66      1.87 o
  -7   0   9       53.49       61.55      2.86 o
  -6   0   9       32.25       37.40      2.58 o
  -5   0   9      198.09      202.80      4.47 o
  -4   0   9      164.99      153.79      3.68 o
  -3   0   9       20.53       21.42      2.32 o
  -2   0   9      379.46      364.13      5.97 o
  -1   0   9      184.86      177.63      5.07 o
   0   0   9       47.45       48.47      2.17 o
   1   0   9      167.15      165.61      2.80 o
   2   0   9       79.65       66.06      1.94 o
   3   0   9        9.51        8.33      1.07 o
   4   0   9     1172.62     1233.18     15.93 o
   5   0   9        0.07       -0.34      0.78 o
   6   0   9       91.32      106.19      2.33 o
   7   0   9        0.07       -0.87      0.87 o
   8   0   9      323.33      301.55      5.07 o
   9   0   9        0.05       -0.99      1.09 o
  10   0   9      254.90      216.63      7.88 o
  11   0   9        7.01        3.16      2.50 o
  12   0   9       20.89       15.80      2.65 o
  13   0   9        0.25       -2.47      2.47 o
  14   0   9        2.56        3.41      3.07 o
  15   0   9        1.30       -0.70      3.22 o
  -9   1   9       24.33       22.80      2.35 o
  -8   1   9        3.77        4.39      1.86 o
  -7   1   9      114.56      122.96      4.14 o
  -6   1   9       17.37       21.80      2.00 o
  -5   1   9      271.71      242.47      4.91 o
  -4   1   9        0.59       -0.90      1.23 o
  -3   1   9      358.52      327.69      5.68 o
  -2   1   9      193.33      176.43      3.83 o
  -1   1   9       36.16       31.61      1.40 o
   0   1   9      257.34      254.78      4.11 o
   1   1   9      297.28      273.87      4.28 o
   2   1   9      699.08      665.59      8.07 o
   3   1   9      436.00      462.02      6.41 o
   4   1   9      258.44      265.11      6.42 o
   5   1   9       47.74       52.52      1.64 o
   6   1   9      118.73      103.29      2.34 o
   7   1   9       11.77        6.56      0.94 o
   8   1   9       33.30       38.15      1.35 o
   9   1   9      171.35      170.90      6.03 o
  10   1   9      331.66      314.29      8.67 o
  11   1   9       77.29       70.91      3.75 o
  12   1   9      106.90      111.89      4.80 o
  13   1   9        0.43       -2.20      2.20 o
  14   1   9       25.84       34.38      3.41 o
  15   1   9        0.01       -2.75      2.75 o
 -10   2   9        2.30       -3.01      5.62 o
  -9   2   9        7.14        3.21      2.22 o
  -8   2   9        0.88       -1.87      1.96 o
  -7   2   9       10.87       16.73      2.29 o
  -6   2   9       10.52       11.94      1.77 o
  -5   2   9        0.02       -1.34      1.34 o
  -4   2   9       12.78        6.81      1.45 o
  -3   2   9       49.64       40.04      2.02 o
  -2   2   9      155.29      176.33      3.28 o
  -1   2   9      265.09      297.53      4.42 o
   0   2   9        0.32        1.56      0.79 o
   1   2   9      592.89      636.41      7.59 o
   2   2   9      110.49       97.50      2.21 o
   3   2   9      514.72      504.46      6.39 o
   4   2   9      339.89      412.61      5.38 o
   5   2   9        6.42        4.20      0.85 o
   6   2   9      423.30      386.27      5.77 o
   7   2   9       21.44       23.00      1.08 o
   8   2   9      118.72      131.31      3.52 o
   9   2   9       49.76       41.98      2.58 o
  10   2   9        0.73        2.36      2.90 o
  11   2   9        2.08       -0.32      2.01 o
  12   2   9        5.30        3.76      2.23 o
  13   2   9        3.64        3.34      2.38 o
  14   2   9       24.97       23.24      3.11 o
  15   2   9        1.13        2.52      2.65 o
 -10   3   9        6.62        9.95      3.17 o
  -9   3   9       14.87       15.18      4.05 o
  -8   3   9       66.82       78.31      3.61 o
  -7   3   9      111.10      116.43      4.12 o
  -6   3   9        0.04       -0.51      1.45 o
  -5   3   9       45.20       44.61      2.25 o
  -4   3   9       42.05       41.62      2.12 o
  -3   3   9      189.52      190.08      3.81 o
  -2   3   9      559.35      564.60      7.23 o
  -1   3   9       56.86       54.92      1.83 o
   0   3   9     1404.44     1442.56     15.86 o
   1   3   9     1046.40     1097.54     15.33 o
   2   3   9      241.71      280.30      4.07 o
   3   3   9     1652.07     1699.41     19.55 o
   4   3   9      149.32      168.87      5.70 o
   5   3   9      176.27      173.98      2.90 o
   6   3   9       65.09       64.23      1.67 o
   7   3   9      171.42      165.75      5.11 o
   8   3   9        1.28        0.33      1.95 o
   9   3   9      679.76      683.68     12.40 o
  10   3   9        6.52        9.86      1.71 o
  11   3   9       11.02        8.90      3.87 o
  12   3   9        0.14       -2.03      2.03 o
  13   3   9        0.03       -2.14      2.14 o
  14   3   9       11.11       11.84      2.72 o
  15   3   9        3.93        3.58      2.64 o
 -10   4   9        0.00       -2.48      2.48 o
  -9   4   9        7.70        9.79      2.57 o
  -8   4   9        3.97        5.33      2.79 o
  -7   4   9       11.43        9.73      1.84 o
  -6   4   9        1.50       -1.43      1.43 o
  -5   4   9       15.05       15.81      1.73 o
  -4   4   9       42.11       40.38      2.14 o
  -3   4   9      702.28      650.82      8.91 o
  -2   4   9      425.46      424.82      5.47 o
  -1   4   9        9.13        4.15      0.67 o
   0   4   9        0.30       -0.58      0.82 o
   1   4   9      540.84      556.70      6.95 o
   2   4   9      342.69      374.80      4.98 o
   3   4   9     1079.90     1051.42     12.52 o
   4   4   9      413.77      482.36      6.29 o
   5   4   9      214.94      190.73      2.88 o
   6   4   9      475.70      478.99      7.04 o
   7   4   9        0.93        1.75      0.91 o
   8   4   9       61.93       64.20      2.86 o
   9   4   9      352.94      353.94      7.68 o
  10   4   9       11.03       10.72      1.98 o
  11   4   9      358.03      359.94      8.21 o
  12   4   9       34.12       33.39      2.90 o
  13   4   9       27.37       37.08      3.13 o
  14   4   9       20.55       22.89      3.05 o
  15   4   9        9.78       13.27      2.93 o
 -10   5   9        1.97        2.63      2.79 o
  -9   5   9        0.76       -1.27      2.48 o
  -8   5   9       28.12       34.33      3.07 o
  -7   5   9       11.05        7.89      1.89 o
  -6   5   9        0.74       -1.47      1.70 o
  -5   5   9       56.20       46.12      2.71 o
  -4   5   9      272.11      243.87      5.55 o
  -3   5   9      295.87      286.04      4.99 o
  -2   5   9       23.15       21.61      1.28 o
  -1   5   9        0.83        1.94      0.91 o
   0   5   9      802.29      826.27     10.30 o
   1   5   9      188.06      187.30      2.88 o
   2   5   9      392.15      385.77      5.07 o
   3   5   9       13.86       21.51      1.82 o
   4   5   9       20.17       23.87      0.98 o
   5   5   9        1.42        0.78      0.76 o
   6   5   9        0.64        0.19      0.90 o
   7   5   9        6.70        5.34      1.43 o
   8   5   9      161.62      161.09      5.35 o
   9   5   9        1.28        0.13      1.18 o
  10   5   9       29.82       29.41      2.16 o
  11   5   9      167.16      167.95      4.47 o
  12   5   9        8.92       10.07      3.08 o
  13   5   9        5.93        3.24      2.29 o
  14   5   9        3.51        1.52      2.33 o
  15   5   9       14.36       23.83      3.17 o
  -9   6   9        1.48       -1.04      3.00 o
  -8   6   9       13.54       15.60      2.78 o
  -7   6   9        1.69       -1.59      2.11 o
  -6   6   9       74.97       78.06      4.52 o
  -5   6   9       60.68       46.92      3.61 o
  -4   6   9      154.13      175.53      7.16 o
  -3   6   9       17.31       18.51      1.85 o
  -2   6   9      377.58      368.47      5.72 o
  -1   6   9      758.37      753.14     10.46 o
   0   6   9      581.50      546.65      6.94 o
   1   6   9       21.09       17.54      1.09 o
   2   6   9      784.51      759.11      8.34 o
   3   6   9      385.54      403.90      5.60 o
   4   6   9       87.38       79.29      2.90 o
   5   6   9      135.39      141.46      4.37 o
   6   6   9      115.39      109.43      3.37 o
   7   6   9       76.55       76.44      2.96 o
   8   6   9      731.64      728.95     12.54 o
   9   6   9      106.27      114.58      3.59 o
  10   6   9       92.97       95.13      3.24 o
  11   6   9       87.18       91.68      3.26 o
  12   6   9        2.96        5.22      2.02 o
  13   6   9       44.78       51.41      3.12 o
  14   6   9        0.15        2.33      2.19 o
  -9   7   9       27.18       17.43      9.31 o
  -8   7   9       19.24       13.75      3.31 o
  -7   7   9        0.69       -1.24      2.65 o
  -6   7   9        7.88        5.05      2.63 o
  -5   7   9       15.61        9.12      2.70 o
  -4   7   9     1136.17     1079.36     21.43 o
  -3   7   9      137.19      140.79      3.69 o
  -2   7   9        0.05       -0.02      1.08 o
  -1   7   9       87.91       72.58      2.21 o
   0   7   9       70.51       65.73      1.81 o
   1   7   9      405.43      398.75      5.40 o
   2   7   9      312.18      328.57      4.50 o
   3   7   9        0.44        3.85      1.91 o
   4   7   9      148.20      139.67      6.63 o
   5   7   9      251.86      266.81      7.50 o
   6   7   9      409.99      409.56     10.29 o
   7   7   9       30.98       39.63      3.88 o
   8   7   9      208.92      211.94      5.62 o
   9   7   9        0.48        0.95      1.38 o
  10   7   9       10.00       10.35      1.61 o
  11   7   9       71.30       70.18      2.79 o
  12   7   9       57.85       55.68      2.54 o
  13   7   9       62.41       74.75      3.95 o
  14   7   9        0.69       -0.96      1.85 o
  -9   8   9        0.25       -2.02      5.70 o
  -8   8   9        1.17        1.10      2.98 o
  -7   8   9       31.94       31.65      3.75 o
  -6   8   9       66.66       62.15      4.26 o
  -5   8   9       19.09       22.63      3.03 o
  -4   8   9        0.03        1.76      2.51 o
  -3   8   9      187.01      193.06      4.00 o
  -2   8   9      154.10      150.82      3.67 o
  -1   8   9        7.55        4.57      1.35 o
   0   8   9      790.95      759.20      9.88 o
   1   8   9      290.85      292.05      4.33 o
   2   8   9     1358.77     1354.71     15.03 o
   3   8   9       55.65       87.30      6.75 o
   4   8   9       35.44       32.89      1.72 o
   5   8   9        0.78        1.54      1.45 o
   6   8   9      191.26      164.04      5.30 o
   7   8   9      273.27      252.88      4.98 o
   8   8   9      150.92      144.18      5.20 o
   9   8   9      311.29      293.50      5.82 o
  10   8   9       28.89       27.10      1.72 o
  11   8   9       13.41       19.01      2.05 o
  12   8   9       13.60       16.87      1.86 o
  13   8   9       43.24       51.15      5.09 o
  14   8   9        5.55        6.12      3.90 o
  -9   9   9       15.15       12.41      5.34 o
  -8   9   9       89.42       97.41      5.70 o
  -7   9   9       20.63       26.41      3.69 o
  -6   9   9       19.15       16.58      3.76 o
  -5   9   9        4.33        2.81      2.64 o
  -4   9   9      213.27      193.18      5.56 o
  -3   9   9      285.81      282.06      5.43 o
  -2   9   9        1.14        0.51      1.53 o
  -1   9   9      129.68      121.65      3.19 o
   0   9   9     1020.58      969.62     12.23 o
   1   9   9      133.25      135.62      2.86 o
   2   9   9       24.41       34.05      1.76 o
   3   9   9      164.45      152.49      3.60 o
   4   9   9      671.27      623.23     11.23 o
   5   9   9      114.29      110.09      3.48 o
   6   9   9      368.42      362.11      8.08 o
   7   9   9      422.69      401.22      7.67 o
   8   9   9        0.05        3.02      1.19 o
   9   9   9       10.20        7.48      1.40 o
  10   9   9       71.17       71.52      2.80 o
  11   9   9        9.90        8.52      2.10 o
  12   9   9       91.34       89.79      3.67 o
  13   9   9        0.46       -0.93      5.32 o
  -9  10   9        1.73        3.16      6.21 o
  -8  10   9       12.60       12.72      4.00 o
  -7  10   9        0.03        0.80      4.28 o
  -6  10   9        0.06        1.18      2.78 o
  -5  10   9        6.53        8.15      2.90 o
  -4  10   9       13.02       12.80      2.25 o
  -3  10   9       90.19       87.11      3.09 o
  -2  10   9        9.93        9.05      1.79 o
  -1  10   9       11.10       13.50      1.57 o
   0  10   9        6.28        7.19      1.34 o
   1  10   9      276.10      268.74      4.28 o
   2  10   9        0.47       -1.22      1.22 o
   3  10   9       34.80       27.09      1.66 o
   4  10   9        5.06        7.72      1.66 o
   5  10   9       32.34       27.02      2.67 o
   6  10   9      125.09      131.53      3.71 o
   7  10   9       74.34       67.91      2.66 o
   8  10   9        0.00        0.27      1.20 o
   9  10   9        2.60        0.44      1.62 o
  10  10   9       17.72       17.84      2.29 o
  12  10   9        0.13        3.17      1.78 o
  13  10   9        1.28        5.22      3.22 o
  -8  11   9        0.27        4.60      3.16 o
  -7  11   9       19.56       25.75      4.55 o
  -6  11   9        4.16        2.87      2.86 o
  -5  11   9      130.25      128.22      5.92 o
  -4  11   9       83.04       77.12      3.62 o
  -3  11   9      155.30      158.97      4.03 o
  -2  11   9       31.60       29.60      2.02 o
  -1  11   9      186.33      162.07      3.71 o
   0  11   9        6.59        6.27      1.28 o
   1  11   9      445.43      424.75      8.84 o
   2  11   9       70.68       74.56      5.99 o
   3  11   9        4.74        4.87      1.68 o
   4  11   9      195.04      179.80      4.77 o
   5  11   9      104.40       84.56      3.20 o
   6  11   9        2.39        4.68      1.93 o
   7  11   9       46.33       43.78      2.15 o
   8  11   9       20.49       22.61      2.00 o
   9  11   9        6.04        8.78      1.98 o
  -8  12   9        2.13        4.20      4.20 o
  -7  12   9       26.16       24.12      3.97 o
  -6  12   9        0.33       -0.23      2.89 o
  -5  12   9       27.50       29.48      3.53 o
  -4  12   9        1.37       -0.11      1.69 o
  -3  12   9       69.41       65.38      2.68 o
  -2  12   9        1.18        4.07      1.55 o
  -1  12   9      104.33      103.49      3.29 o
   0  12   9      150.43      155.10      3.50 o
   1  12   9        6.14        7.31      1.85 o
   2  12   9        0.13       -1.45      1.45 o
   3  12   9       21.14       29.84      2.75 o
   4  12   9        0.17       -0.49      1.47 o
   5  12   9       29.99       32.36      2.17 o
   6  12   9       21.85       21.87      1.84 o
   7  12   9      101.01       96.69      2.71 o
   8  12   9        0.41       -0.62      2.10 o
   9  12   9       22.93       19.62      2.18 o
  -7  13   9        0.42        4.81      4.28 o
  -6  13   9        0.16        0.58      2.89 o
  -5  13   9       20.96       22.61      2.68 o
  -4  13   9       36.00       36.14      5.19 o
  -3  13   9       25.48       25.15      2.29 o
  -2  13   9        4.79        4.30      1.77 o
  -1  13   9       13.71       12.01      1.68 o
   0  13   9       57.48       50.47      3.37 o
   1  13   9        0.02       -2.32      2.32 o
   2  13   9       10.44        7.54      2.34 o
   3  13   9        3.77        1.66      2.04 o
   4  13   9       34.99       30.29      2.73 o
   5  13   9        7.01        3.00      1.58 o
   6  13   9       14.92       11.49      1.71 o
   7  13   9       62.91       53.03      3.98 o
   8  13   9       10.86       11.37      1.57 o
  -6  14   9        5.07        0.69      3.66 o
  -5  14   9       30.42       35.52      4.76 o
  -4  14   9       30.31       33.08      2.77 o
  -3  14   9       30.36       33.40      2.49 o
  -2  14   9       32.03       33.07      2.26 o
  -1  14   9       12.10       11.79      2.44 o
   0  14   9        7.82        6.10      3.12 o
   1  14   9       57.69       54.66      4.47 o
   2  14   9        0.17       -2.05      2.05 o
   3  14   9       37.85       36.18      3.12 o
   4  14   9        3.84       -0.48      1.97 o
   5  14   9       88.74       92.75      8.18 o
   6  14   9        6.66        2.96      2.94 o
   7  14   9      105.77      106.76      3.82 o
   8  14   9        0.62       -0.44      1.54 o
   9  14   9       87.13       90.33      6.01 o
  -5  15   9        4.64        4.70      2.31 o
  -4  15   9        1.63        1.95      2.71 o
  -3  15   9       25.21       20.25      2.23 o
  -2  15   9       20.31       15.10      2.48 o
  -1  15   9       13.36       14.34      5.87 o
   0  15   9       18.78       19.11      6.96 o
   1  15   9       20.53       20.44      3.56 o
   2  15   9       12.13       11.75      2.99 o
   3  15   9       38.56       39.40      3.35 o
   4  15   9       11.78        5.53      2.31 o
   5  15   9       33.88       39.79      3.10 o
   6  15   9       35.36       38.87      2.72 o
   7  15   9       28.59       37.95      3.46 o
   8  15   9       34.92       28.52      4.23 o
   9  15   9        2.77        2.21      2.27 o
  -4  16   9       15.49       19.54      2.88 o
  -3  16   9       12.10       14.55      2.42 o
  -2  16   9        0.77        0.25      3.35 o
  -1  16   9        2.26        1.32      5.38 o
   0  16   9        4.81        7.12      3.23 o
   1  16   9        4.75        7.25      3.23 o
   2  16   9        4.51        2.34     10.12 o
   3  16   9        0.75       -1.41      2.31 o
   4  16   9        4.90        3.67      3.04 o
   5  16   9       22.67       30.25      3.03 o
   6  16   9        0.01       -1.60      1.98 o
   7  16   9        0.18       -2.18      2.18 o
   8  16   9        4.61        6.53      3.56 o
  -3  17   9       10.04        5.79      2.26 o
  -2  17   9       14.32       12.40      4.13 o
  -1  17   9        1.43       -2.14      3.33 o
   0  17   9        0.19       -1.99      3.21 o
   1  17   9        0.37        0.00      2.91 o
   2  17   9       24.29       26.80      9.02 o
   3  17   9        9.67        4.53      2.98 o
   4  17   9       94.14       90.42      4.83 o
   5  17   9        2.56        1.00      2.47 o
   6  17   9       26.35       28.27      2.79 o
   0  18   9        0.07       -1.13      3.25 o
   1  18   9        0.10       -1.97      3.10 o
   2  18   9        0.02       -2.94      3.80 o
   3  18   9        2.70        5.65      3.03 o
   4  18   9        7.58        5.66      5.02 o
   1 -12  10        0.49       -4.83      5.34 o
   2 -12  10       33.05       42.62      3.26 o
   3 -12  10       13.56       20.47      2.82 o
   4 -12  10       19.98       17.53      3.07 o
   5 -12  10        0.18       -1.70      2.50 o
   6 -12  10       11.80       11.14      3.74 o
   7 -12  10        7.13        4.63      6.13 o
  -1 -11  10        5.43        4.70      4.20 o
   0 -11  10       17.11       17.59      4.46 o
   1 -11  10       46.73       50.56      3.44 o
   2 -11  10       25.39       33.14      2.77 o
   3 -11  10       13.98       14.21      2.76 o
   4 -11  10       56.80       64.18      3.85 o
   5 -11  10        7.84       14.93      2.80 o
   6 -11  10        0.07       -0.37      3.16 o
   7 -11  10       10.78        8.49      4.05 o
   8 -11  10       11.87       14.53      4.41 o
   9 -11  10       16.45       28.16      5.00 o
  -3 -10  10       15.67       14.80      4.84 o
  -2 -10  10        0.88       -3.78      3.78 o
  -1 -10  10        1.54       -1.46      4.47 o
   0 -10  10       19.34       21.88      4.33 o
   1 -10  10       19.12       21.99      2.35 o
   2 -10  10        3.30        1.53      2.01 o
   3 -10  10        4.56        4.78      3.06 o
   4 -10  10        0.60       -0.99      2.64 o
   5 -10  10      106.77      106.90      5.05 o
   6 -10  10       16.56       19.41      6.88 o
   7 -10  10        0.52        1.05      4.57 o
   8 -10  10        9.97       12.39      4.13 o
   9 -10  10        0.17        2.48      3.92 o
  10 -10  10        0.73        8.35      4.61 o
  11 -10  10        5.31        4.95      4.36 o
  -4  -9  10        5.22        5.77      3.40 o
  -3  -9  10       16.85        8.57      3.44 o
  -2  -9  10       18.44       20.04      3.60 o
  -1  -9  10        0.09        0.26      3.70 o
   0  -9  10        1.78        2.80      1.88 o
   1  -9  10        0.46        1.03      1.98 o
   2  -9  10       12.71        7.85      2.24 o
   3  -9  10        6.34        4.10      2.05 o
   4  -9  10       62.77       56.73      3.07 o
   5  -9  10       60.90       60.97      3.86 o
   6  -9  10       83.80       77.53      5.59 o
   7  -9  10        0.35        2.80      3.36 o
   8  -9  10       83.26       90.50      6.22 o
   9  -9  10        8.01        9.48      3.91 o
  10  -9  10       42.43       53.34      8.86 o
  11  -9  10       29.06       37.03      5.46 o
  12  -9  10       15.46       19.46      6.68 o
  -5  -8  10        0.50        2.57      3.95 o
  -4  -8  10        0.93       -1.30      3.09 o
  -3  -8  10        8.76       10.17      3.38 o
  -2  -8  10        9.13        5.23      2.94 o
  -1  -8  10       45.83       54.16      3.04 o
   0  -8  10      119.06      103.80      3.98 o
   1  -8  10      116.89      133.47      4.52 o
   2  -8  10        3.99        1.96      1.69 o
   3  -8  10       86.47       85.13      3.36 o
   4  -8  10       45.32       48.86      2.60 o
   5  -8  10        3.41        1.38      2.08 o
   6  -8  10       76.70       80.24      7.38 o
   7  -8  10        3.38       -0.70      3.19 o
   8  -8  10       53.05       53.56      4.82 o
   9  -8  10        0.55       -2.33      3.46 o
  10  -8  10       34.14       30.36      4.61 o
  11  -8  10        2.34        2.76      4.77 o
  12  -8  10       15.59       11.87      5.97 o
  -5  -7  10        4.29        2.82      4.62 o
  -4  -7  10       35.13       41.37      4.26 o
  -3  -7  10       26.47       28.12      3.81 o
  -2  -7  10       43.04       37.89      2.50 o
  -1  -7  10       28.01       23.80      2.10 o
   0  -7  10      126.12      136.17      4.03 o
   1  -7  10       59.77       50.88      2.33 o
   2  -7  10       16.01       16.57      1.90 o
   3  -7  10      110.64       98.64      3.48 o
   4  -7  10       11.66       10.29      1.76 o
   5  -7  10       15.70       12.71      2.37 o
   6  -7  10       66.80       59.22      6.13 o
   7  -7  10        7.64       15.69      3.57 o
   8  -7  10        2.15       -1.88      3.06 o
   9  -7  10        5.80        4.34      3.48 o
  10  -7  10       16.78       15.57      5.85 o
  11  -7  10        2.61       -3.40      3.40 o
  12  -7  10       13.16        9.12      3.68 o
  13  -7  10        0.14       -3.97      5.10 o
  -6  -6  10        2.86        3.52      3.49 o
  -5  -6  10       35.93       36.67      4.32 o
  -4  -6  10        0.86        1.96      2.86 o
  -3  -6  10      116.72      116.01      8.53 o
  -2  -6  10       29.34       26.53      2.15 o
  -1  -6  10      359.18      346.17      6.76 o
   0  -6  10       21.29       21.67      1.84 o
   1  -6  10       86.67       85.35      2.93 o
   2  -6  10       19.15       15.35      1.63 o
   3  -6  10       73.74       76.87      2.99 o
   4  -6  10        0.63       -0.36      1.68 o
   5  -6  10      166.47      182.30      6.26 o
   6  -6  10       56.18       53.46      4.45 o
   7  -6  10      179.99      199.40     12.52 o
   8  -6  10       21.74       23.06      4.15 o
   9  -6  10      153.39      163.55      7.63 o
  10  -6  10       68.33       62.71      4.02 o
  11  -6  10       71.24       78.18      5.26 o
  12  -6  10       33.18       36.81      4.61 o
  13  -6  10       21.70       20.10      3.03 o
  -7  -5  10        1.16        3.07      4.12 o
  -6  -5  10        0.65       -3.00      3.00 o
  -5  -5  10        3.07        1.70      3.00 o
  -4  -5  10        7.72        0.51      2.90 o
  -3  -5  10        8.14        5.55      1.76 o
  -2  -5  10        0.28       -0.42      1.63 o
  -1  -5  10       33.74       30.87      1.95 o
   0  -5  10       28.79       30.03      1.88 o
   1  -5  10       32.61       32.47      2.13 o
   2  -5  10        0.78       -0.24      1.19 o
   3  -5  10       20.71       20.28      1.60 o
   4  -5  10      135.46      122.33      4.13 o
   5  -5  10      562.02      569.75     12.60 o
   6  -5  10        0.33       -2.00      2.61 o
   7  -5  10       29.98       29.20      2.59 o
   8  -5  10        2.45       -1.95      1.95 o
   9  -5  10       71.35       78.47      3.35 o
  10  -5  10       40.11       40.08      3.12 o
  11  -5  10       40.14       42.12      4.49 o
  12  -5  10       17.75       18.01      2.78 o
  13  -5  10        0.28       -2.42      2.42 o
  14  -5  10        0.04       -1.85      2.24 o
  -7  -4  10       56.08       61.74      5.27 o
  -6  -4  10        0.35       -2.74      2.91 o
  -5  -4  10        0.33       -2.82      2.82 o
  -4  -4  10       92.57       94.74      3.32 o
  -3  -4  10       72.51       78.53      3.14 o
  -2  -4  10       76.99       65.31      2.57 o
  -1  -4  10       68.21       57.88      2.35 o
   0  -4  10       78.59       87.26      2.81 o
   1  -4  10        9.56       15.55      2.05 o
   2  -4  10       25.05       17.65      1.58 o
   3  -4  10       25.52       25.96      1.87 o
   4  -4  10        6.05        4.74      1.56 o
   5  -4  10       30.96       20.35      2.15 o
   6  -4  10        0.20       -1.78      1.78 o
   7  -4  10       25.30       24.48      1.99 o
   8  -4  10        2.95        3.59      1.60 o
   9  -4  10      259.93      248.23      5.33 o
  10  -4  10       12.24       16.58      2.03 o
  11  -4  10       69.08       72.02      4.17 o
  12  -4  10       42.21       40.47      2.86 o
  13  -4  10       58.44       62.98      4.02 o
  14  -4  10        0.51       -2.44      2.44 o
  -8  -3  10       22.85       34.77      7.55 o
  -7  -3  10        0.32       -0.14      3.26 o
  -6  -3  10       31.80       34.10      4.06 o
  -5  -3  10       54.54       55.92      2.67 o
  -4  -3  10      111.74      113.20      3.77 o
  -3  -3  10        1.24       -0.35      1.58 o
  -2  -3  10       15.36        8.76      1.47 o
  -1  -3  10        2.10        3.40      1.35 o
   0  -3  10       17.93       16.05      1.65 o
   1  -3  10      836.21      794.78     12.07 o
   2  -3  10        1.33        4.14      1.37 o
   3  -3  10       85.05       74.30      2.58 o
   4  -3  10       89.87       91.69      2.69 o
   5  -3  10      383.00      372.16      6.37 o
   6  -3  10      309.03      286.92      5.45 o
   7  -3  10      108.36      104.99      3.22 o
   8  -3  10        0.26       -1.04      1.40 o
   9  -3  10       88.94       88.91      3.13 o
  10  -3  10       52.22       57.66      3.27 o
  11  -3  10       55.90       57.46      2.93 o
  12  -3  10       54.74       50.79      3.05 o
  13  -3  10        0.91       -0.04      1.62 o
  14  -3  10        3.42       -2.02      3.19 o
  15  -3  10        3.61        0.50      4.36 o
  -8  -2  10       33.46       35.61      4.77 o
  -7  -2  10        3.13        5.00      3.37 o
  -6  -2  10       21.09       18.63      1.99 o
  -5  -2  10        0.24       -1.63      1.80 o
  -4  -2  10        5.37        3.59      1.86 o
  -3  -2  10       21.32       15.81      1.79 o
  -2  -2  10        1.04        1.64      1.30 o
  -1  -2  10       24.42       19.24      1.66 o
   0  -2  10        1.90        5.16      1.51 o
   1  -2  10        1.26       -1.24      1.57 o
   2  -2  10        1.51        1.37      1.06 o
   3  -2  10      156.89      143.98      3.00 o
   4  -2  10        7.65       12.58      1.32 o
   5  -2  10      134.56      137.61      4.29 o
   6  -2  10      305.09      303.99      5.51 o
   7  -2  10      602.42      607.08      9.18 o
   8  -2  10      314.77      304.24      6.09 o
   9  -2  10      160.49      145.58      3.77 o
  10  -2  10        0.07       -1.56      1.56 o
  11  -2  10      113.19      120.06      3.71 o
  12  -2  10        3.43        1.52      1.52 o
  13  -2  10       13.57       13.72      3.56 o
  14  -2  10        0.13       -3.05      3.05 o
  15  -2  10        8.36        1.29      4.32 o
  -8  -1  10       50.65       58.03      5.14 o
  -7  -1  10        1.69        0.68      1.61 o
  -6  -1  10      101.25      118.92      4.04 o
  -5  -1  10       34.55       38.07      2.61 o
  -4  -1  10      177.63      186.71      4.58 o
  -3  -1  10      109.90       99.32      3.28 o
  -2  -1  10       11.65        9.67      1.45 o
  -1  -1  10        5.66        5.29      1.37 o
   0  -1  10      739.56      718.88     10.21 o
   1  -1  10      120.81      131.80      2.92 o
   2  -1  10     1089.63     1055.66     11.54 o
   3  -1  10       58.66       67.68      3.31 o
   4  -1  10      164.50      181.06      3.99 o
   5  -1  10      117.09      114.39      3.68 o
   6  -1  10      334.41      314.57      5.14 o
   7  -1  10      295.13      299.37      5.38 o
   8  -1  10      364.51      378.19      6.37 o
   9  -1  10      240.18      220.21      4.53 o
  10  -1  10        4.98        5.38      1.35 o
  11  -1  10       30.40       33.42      2.15 o
  12  -1  10       37.03       31.19      3.67 o
  13  -1  10       11.31       13.81      3.41 o
  14  -1  10        0.71        1.26      3.17 o
  15  -1  10        1.34       -2.99      2.99 o
  -8   0  10        8.92       10.60      2.62 o
  -7   0  10       12.85       15.39      2.10 o
  -6   0  10       86.09       88.88      3.68 o
  -5   0  10       31.30       28.75      2.65 o
  -4   0  10      140.14      116.77      3.68 o
  -3   0  10        0.30       -1.26      1.26 o
  -2   0  10        0.02        0.29      1.25 o
  -1   0  10      259.46      234.26      4.88 o
   0   0  10        1.52        3.72      1.23 o
   1   0  10       57.09       60.52      1.88 o
   2   0  10      621.42      604.35      7.16 o
   3   0  10      118.48      118.42      2.44 o
   4   0  10      632.21      628.87      8.89 o
   5   0  10        3.01        4.34      1.00 o
   6   0  10       67.26       51.38      1.92 o
   7   0  10        2.93        2.10      1.24 o
   8   0  10        0.15       -0.16      1.29 o
   9   0  10        0.72       11.12      4.03 o
  10   0  10       17.37       12.38      1.31 o
  11   0  10       13.93       14.50      2.92 o
  12   0  10      128.59      132.90      6.21 o
  13   0  10        0.75       -1.64      2.65 o
  14   0  10        0.01       -2.75      2.86 o
  15   0  10        8.94        1.95      3.41 o
  -9   1  10       17.71       20.09      5.58 o
  -8   1  10        0.87        0.42      1.90 o
  -7   1  10       38.57       45.96      2.89 o
  -6   1  10       10.24        9.15      2.18 o
  -5   1  10        2.63       12.14      1.87 o
  -4   1  10       67.56       68.62      3.36 o
  -3   1  10       42.96       51.42      2.24 o
  -2   1  10      148.86      136.86      3.65 o
  -1   1  10       12.28       14.15      1.53 o
   0   1  10      932.12      951.61     11.00 o
   1   1  10        0.36        0.07      0.81 o
   2   1  10       55.56       51.50      1.69 o
   3   1  10      162.57      162.48      3.22 o
   4   1  10      230.43      227.25      3.97 o
   5   1  10      289.15      291.88      4.59 o
   6   1  10       44.07       39.35      1.60 o
   7   1  10       15.42       16.58      1.28 o
   8   1  10      538.10      530.88      7.73 o
   9   1  10      150.82      151.04      4.01 o
  10   1  10       66.04       71.13      5.22 o
  11   1  10        9.90        4.20      2.56 o
  12   1  10        3.62        0.75      2.58 o
  13   1  10       16.79       13.10      3.10 o
  14   1  10        0.05        0.73      2.92 o
  15   1  10        0.00        0.04      3.15 o
  -9   2  10       40.94       48.53      3.19 o
  -8   2  10        6.79        9.43      2.45 o
  -7   2  10       47.30       60.91      3.22 o
  -6   2  10        1.07       -1.64      1.64 o
  -5   2  10      221.14      236.51      5.06 o
  -4   2  10        3.67        0.50      1.45 o
  -3   2  10        0.25        0.91      1.24 o
  -2   2  10       41.12       43.89      1.93 o
  -1   2  10      115.06       96.33      2.67 o
   0   2  10      101.39       95.78      2.38 o
   1   2  10       41.05       41.15      1.61 o
   2   2  10      207.39      202.29      3.59 o
   3   2  10      912.63      903.53     10.99 o
   4   2  10      260.08      266.02      4.51 o
   5   2  10      357.49      350.19      5.51 o
   6   2  10      425.24      421.70      5.95 o
   7   2  10      424.27      403.16      5.69 o
   8   2  10       13.03       16.55      1.78 o
   9   2  10       70.96       74.74      4.30 o
  10   2  10      140.56      121.29      5.31 o
  11   2  10        3.34        1.47      2.34 o
  12   2  10        0.93        2.04      2.55 o
  13   2  10       64.73       59.44      4.29 o
  14   2  10        0.16       -2.20      3.59 o
  15   2  10        1.72        6.99      3.19 o
  -9   3  10        1.31        2.33      2.46 o
  -8   3  10       18.13       20.75      2.71 o
  -7   3  10        1.79        2.11      2.65 o
  -6   3  10       12.36       10.88      1.86 o
  -5   3  10       32.99       33.72      2.21 o
  -4   3  10        1.67       -0.27      1.29 o
  -3   3  10       12.57       10.23      2.36 o
  -2   3  10      136.73      126.77      3.18 o
  -1   3  10      146.36      142.35      2.80 o
   0   3  10        0.41        0.46      0.84 o
   1   3  10        7.64        6.82      1.06 o
   2   3  10       25.35       21.98      1.32 o
   3   3  10      645.70      639.45      7.49 o
   4   3  10      221.56      222.91      3.74 o
   5   3  10       15.89       12.40      1.06 o
   6   3  10      282.51      275.74      4.22 o
   7   3  10      299.64      285.72      8.62 o
   8   3  10      116.46      110.12      3.88 o
   9   3  10       20.48       16.59      2.51 o
  10   3  10        0.53       -1.97      2.15 o
  11   3  10      229.84      214.32      6.97 o
  12   3  10        0.49        0.83      2.48 o
  13   3  10        0.66       -2.06      2.39 o
  14   3  10       18.17       12.91      2.87 o
  15   3  10        1.44       -0.90      2.62 o
  -9   4  10        0.22       -2.57      2.57 o
  -8   4  10       35.91       38.90      3.16 o
  -7   4  10        0.30       -1.96      1.96 o
  -6   4  10        5.64        7.40      1.87 o
  -5   4  10       81.01       79.73      3.42 o
  -4   4  10       48.56       52.09      2.74 o
  -3   4  10        0.55       -1.44      1.44 o
  -2   4  10        2.35       -0.11      1.27 o
  -1   4  10      366.46      367.84      5.34 o
   0   4  10        0.82        2.45      1.00 o
   1   4  10      581.10      570.82      8.12 o
   2   4  10       83.84       85.91      2.22 o
   3   4  10      545.35      558.77      6.94 o
   4   4  10      292.74      292.41      5.26 o
   5   4  10      353.13      322.18      4.59 o
   6   4  10       12.69       15.01      1.34 o
   7   4  10      196.88      200.91      5.28 o
   8   4  10      130.98      112.97      3.91 o
   9   4  10       35.07       39.79      3.24 o
  10   4  10      269.01      264.83      7.59 o
  11   4  10        4.39       -0.89      2.28 o
  12   4  10        0.09       -2.31      2.31 o
  13   4  10        1.70       -0.21      2.27 o
  14   4  10        1.18        1.11      2.49 o
  15   4  10        5.68        9.82      2.94 o
  -9   5  10        1.30       -3.52      3.52 o
  -8   5  10       11.04        6.95      2.57 o
  -7   5  10       12.39       18.03      2.71 o
  -6   5  10        1.47        4.12      2.24 o
  -5   5  10        0.91       -0.26      2.05 o
  -4   5  10        9.41        7.39      2.93 o
  -3   5  10      245.88      234.47      6.27 o
  -2   5  10      774.69      726.40     10.70 o
  -1   5  10     1370.54     1352.04     16.44 o
   0   5  10       37.34       34.20      1.82 o
   1   5  10      751.19      730.75      8.87 o
   2   5  10      550.21      531.54      6.72 o
   3   5  10      449.72      416.45      5.77 o
   4   5  10       33.86       33.96      1.35 o
   5   5  10      149.91      147.15      3.38 o
   6   5  10       36.29       36.54      1.96 o
   7   5  10      684.85      681.69     10.73 o
   8   5  10       63.36       50.28      2.56 o
   9   5  10       20.36       17.91      2.05 o
  10   5  10        2.04        2.26      2.04 o
  11   5  10      101.11      103.05      4.69 o
  12   5  10       16.72       15.59      2.65 o
  13   5  10       56.97       65.11      3.77 o
  14   5  10       61.53       74.70      4.10 o
  15   5  10       62.08       79.71      4.65 o
  -9   6  10        0.13       -3.33      3.66 o
  -8   6  10       10.95        8.19      3.25 o
  -7   6  10       26.67       25.92      3.59 o
  -6   6  10        3.55        2.16      2.66 o
  -5   6  10       65.95       61.51      4.10 o
  -4   6  10       17.35       12.59      2.68 o
  -3   6  10      200.29      193.58      5.78 o
  -2   6  10      619.64      586.83      8.89 o
  -1   6  10      419.54      390.44      8.03 o
   0   6  10      323.72      306.71      4.95 o
   1   6  10       46.72       52.24      2.91 o
   2   6  10       19.34       20.19      1.20 o
   3   6  10      471.62      511.15      6.21 o
   4   6  10        8.99       12.58      1.14 o
   5   6  10       88.07       90.58      3.03 o
   6   6  10        4.06        4.34      1.81 o
   7   6  10        2.28       -0.81      1.43 o
   8   6  10      524.21      487.51      9.31 o
   9   6  10       12.80       10.00      1.80 o
  10   6  10       75.19       67.55      3.04 o
  11   6  10        1.70        1.79      2.09 o
  12   6  10        9.86       12.31      2.41 o
  13   6  10        7.19        8.33      3.17 o
  14   6  10       17.75       17.14      2.68 o
  -9   7  10        0.67       -0.60      3.70 o
  -8   7  10       30.73       36.66      5.46 o
  -7   7  10       11.25       11.07      5.14 o
  -6   7  10        3.17        1.19      2.74 o
  -5   7  10        9.70        6.68      3.59 o
  -4   7  10        6.31        5.20      2.70 o
  -3   7  10      144.46      154.27      5.17 o
  -2   7  10      297.31      301.72      5.63 o
  -1   7  10      261.47      256.56      4.84 o
   0   7  10      164.14      161.40      3.26 o
   1   7  10        0.27       -0.94      0.94 o
   2   7  10      973.28      906.62     10.63 o
   3   7  10       26.75       23.62      2.14 o
   4   7  10      125.11      126.25      3.37 o
   5   7  10      387.88      403.53     10.64 o
   6   7  10      278.79      247.97      7.79 o
   7   7  10        1.22       -1.80      1.80 o
   8   7  10        3.64       -1.59      1.59 o
   9   7  10       36.25       41.32      5.59 o
  10   7  10        5.62        3.44      1.57 o
  11   7  10       42.02       49.80      2.54 o
  12   7  10       10.73        9.43      2.71 o
  13   7  10       13.70       16.25      2.45 o
  14   7  10        6.70       10.55      2.31 o
  -8   8  10       13.99       13.29      6.30 o
  -7   8  10        0.89       -0.50      2.88 o
  -6   8  10       89.22       94.22      5.33 o
  -5   8  10        8.12        9.05      3.53 o
  -4   8  10       54.35       52.26      5.86 o
  -3   8  10       57.95       62.75      2.65 o
  -2   8  10      143.14      140.38      3.33 o
  -1   8  10      116.42      108.88      2.82 o
   0   8  10      250.33      232.38      4.41 o
   1   8  10      121.03      122.74      2.92 o
   2   8  10       93.90       77.02      2.08 o
   3   8  10        0.74        0.94      1.35 o
   4   8  10       10.04        8.33      1.82 o
   5   8  10        7.56        5.37      1.60 o
   6   8  10      203.51      199.68      7.88 o
   7   8  10      924.97      857.09     27.25 o
   8   8  10        0.03        0.45      1.40 o
   9   8  10      292.73      276.60      5.94 o
  10   8  10      104.66       99.93      3.26 o
  11   8  10        3.86        8.79      1.59 o
  12   8  10       25.02       33.17      2.52 o
  13   8  10        0.99       -2.01      2.01 o
  14   8  10       15.23       19.51      4.27 o
  -8   9  10        1.01        1.56      3.96 o
  -7   9  10        2.91       10.08      3.28 o
  -6   9  10        9.34        7.12      3.04 o
  -5   9  10       10.21        4.72      3.52 o
  -4   9  10       60.55       65.19      4.16 o
  -3   9  10       14.86       14.77      2.09 o
  -2   9  10       44.81       42.07      2.20 o
  -1   9  10       28.77       24.48      2.30 o
   0   9  10       14.35        9.24      1.41 o
   1   9  10      463.25      405.61      6.00 o
   2   9  10      293.95      278.96      4.29 o
   3   9  10      580.36      587.91     12.76 o
   4   9  10       47.09       39.04      2.63 o
   5   9  10       84.85       84.75      4.16 o
   6   9  10      698.55      676.61     13.83 o
   7   9  10        6.76        9.92      1.73 o
   8   9  10       76.39       71.59      2.97 o
   9   9  10       41.39       39.36      1.90 o
  10   9  10       10.09       11.10      1.63 o
  11   9  10       39.57       45.98      2.61 o
  12   9  10       10.43       12.73      1.88 o
  13   9  10        2.87        0.67      3.99 o
  -8  10  10        0.97       -3.88      5.97 o
  -7  10  10       47.83       44.41      4.83 o
  -6  10  10       43.58       34.03      3.95 o
  -5  10  10       90.04       97.01      5.39 o
  -4  10  10       29.72       29.43      3.34 o
  -3  10  10       14.92       18.10      1.94 o
  -2  10  10      281.94      275.98      5.37 o
  -1  10  10      204.36      189.04      4.13 o
   0  10  10       21.41       22.53      1.66 o
   1  10  10      664.12      633.71      8.85 o
   2  10  10      211.33      203.28      5.39 o
   3  10  10        1.25        5.23      1.49 o
   4  10  10        3.18        6.94      1.71 o
   5  10  10        1.91        2.40      1.61 o
   6  10  10      160.05      150.95      4.25 o
   7  10  10       25.60       22.47      1.93 o
   8  10  10      148.86      139.23      3.82 o
   9  10  10        7.57        5.23      1.20 o
  10  10  10       45.52       46.01      3.31 o
  11  10  10        7.11        6.62      1.73 o
  12  10  10       35.59       34.54      2.95 o
  13  10  10        3.54       -3.56      3.56 o
  -7  11  10       43.24       49.27      4.63 o
  -6  11  10        1.30       -1.67      2.89 o
  -5  11  10        0.01        0.46      2.72 o
  -4  11  10       11.45       13.96      2.63 o
  -3  11  10       10.56       12.29      1.77 o
  -2  11  10        6.91        4.49      1.58 o
  -1  11  10      140.73      132.45      3.46 o
   0  11  10        0.55       -1.25      1.25 o
   1  11  10       42.28       41.86      1.83 o
   2  11  10      252.56      245.62      7.38 o
   3  11  10       95.74       96.09      5.88 o
   4  11  10       12.62       16.94      2.37 o
   5  11  10      136.89      144.03      4.35 o
   6  11  10       51.57       69.52      3.90 o
   7  11  10        7.78        5.04      1.36 o
   8  11  10       30.08       28.38      1.87 o
   9  11  10       13.01       10.45      1.81 o
  10  11  10        2.35        1.28      1.31 o
  11  11  10       10.44       12.91      2.18 o
  12  11  10        0.78        0.98      2.03 o
  -7  12  10        2.24        3.24      3.28 o
  -6  12  10        1.33       -1.14      2.87 o
  -5  12  10       14.34       16.42      3.25 o
  -4  12  10        0.93        3.05      2.05 o
  -3  12  10       37.93       38.61      2.27 o
  -2  12  10       24.05       25.30      2.20 o
  -1  12  10      147.21      140.22      3.94 o
   0  12  10        2.57        0.11      1.30 o
   1  12  10        3.30        0.95      1.85 o
   2  12  10        5.49       11.78      2.41 o
   3  12  10       33.00       26.98      2.82 o
   4  12  10      113.96      108.83      4.61 o
   5  12  10        5.00        3.46      1.98 o
   6  12  10       44.25       44.47      2.45 o
   7  12  10       15.49       21.50      1.70 o
   8  12  10       46.35       46.54      2.57 o
   9  12  10        0.47        2.05      1.64 o
  10  12  10        0.37       -0.59      2.18 o
  11  12  10       22.24       27.76      4.23 o
  -6  13  10       19.25       25.49      3.82 o
  -5  13  10       16.06       10.74      5.08 o
  -4  13  10        4.77        2.80      2.05 o
  -3  13  10       72.98       75.18      3.32 o
  -2  13  10        1.80        0.22      1.73 o
  -1  13  10       59.66       69.13      3.03 o
   0  13  10       35.87       32.12      1.99 o
   1  13  10       38.21       38.19      3.97 o
   2  13  10        0.21       -0.96      2.25 o
   3  13  10      140.04      140.47      5.43 o
   4  13  10       38.86       36.84      3.01 o
   5  13  10       10.44        9.60      2.21 o
   6  13  10       16.49       18.81      2.33 o
   7  13  10       86.74       94.36      3.94 o
   8  13  10        0.40       -1.41      1.41 o
   9  13  10       50.78       57.35      3.02 o
  -6  14  10        0.31       -1.71      4.05 o
  -5  14  10        3.62        1.69      2.69 o
  -4  14  10        0.57       -1.98      2.02 o
  -3  14  10       24.60       26.34      2.58 o
  -2  14  10        2.14       -0.88      1.67 o
  -1  14  10       12.08        8.42      1.76 o
   0  14  10       10.12       12.00      5.83 o
   1  14  10        0.43       -2.49      2.49 o
   2  14  10        0.27       -2.24      2.43 o
   3  14  10        0.18       -1.65      2.07 o
   4  14  10       23.50       26.44      2.84 o
   5  14  10       21.46       26.30      2.74 o
   6  14  10        1.36        3.29      2.00 o
   7  14  10        8.38        8.90      1.86 o
   8  14  10        1.15       -0.44      1.86 o
   9  14  10       24.50       22.18      2.72 o
  10  14  10        5.06        5.37      2.09 o
  -5  15  10        3.40       -1.31      2.63 o
  -4  15  10       33.25       32.56      4.78 o
  -3  15  10       14.02       14.39      2.54 o
  -2  15  10       52.72       53.61      2.88 o
  -1  15  10        0.77       -2.18      3.16 o
   0  15  10       17.96       21.26      5.91 o
   1  15  10        1.86       -2.96      2.96 o
   2  15  10        0.37       -2.51      2.51 o
   3  15  10       15.65       22.11      2.98 o
   4  15  10        1.25        0.37      2.20 o
   5  15  10       27.73       30.86      3.05 o
   6  15  10        3.15       -1.35      2.93 o
   7  15  10       14.32       18.89      2.59 o
   8  15  10        5.01        5.36      2.18 o
   9  15  10       15.08       16.26      3.92 o
  -3  16  10        0.61        1.05      2.18 o
  -2  16  10       11.70       20.58      5.44 o
  -1  16  10       18.62       25.37      4.39 o
   0  16  10       21.13       28.90      4.43 o
   1  16  10       34.73       32.68      4.31 o
   2  16  10        2.56        3.55      2.96 o
   3  16  10        5.74        4.85      3.00 o
   4  16  10        4.80        3.22      2.52 o
   5  16  10       17.38       18.10      2.85 o
   6  16  10       18.14       12.05      2.47 o
   7  16  10        1.33        0.20      2.99 o
   8  16  10       43.35       42.32      5.26 o
  -2  17  10        0.55       -0.15      3.87 o
  -1  17  10        8.60        5.36      3.81 o
   0  17  10        0.50       -3.26      3.26 o
   1  17  10        6.51        7.40      3.61 o
   2  17  10       15.13       11.37      3.69 o
   3  17  10        0.10        1.93      3.30 o
   4  17  10        2.17        2.63      3.58 o
   5  17  10       18.56       22.31      3.11 o
   6  17  10        0.06       -1.91      2.23 o
   2  18  10       23.07       29.66      7.20 o
   1 -11  11       11.70       16.89      6.64 o
   2 -11  11        0.78        0.73      2.35 o
   3 -11  11        0.89       -0.54      3.71 o
   4 -11  11        5.54        5.78      2.68 o
   5 -11  11        1.44       -3.07      3.07 o
   6 -11  11        4.38        6.33      6.33 o
   7 -11  11        0.53        0.75      5.81 o
   8 -11  11       17.10       17.22      4.51 o
  -1 -10  11        0.10       -3.85      3.85 o
   0 -10  11       10.30        6.21      4.24 o
   1 -10  11        0.10       -2.02      2.02 o
   2 -10  11        0.24        2.71      2.39 o
   3 -10  11       15.18       15.15      2.80 o
   4 -10  11       13.13       13.06      2.76 o
   5 -10  11        2.02        2.39      3.28 o
   6 -10  11       56.04       66.64      5.62 o
   7 -10  11       10.98       12.23      4.17 o
   8 -10  11       11.33       17.99      4.51 o
   9 -10  11       29.78       35.89     12.32 o
  10 -10  11       21.30       34.23      6.35 o
  -2  -9  11       13.99       14.13      4.73 o
  -1  -9  11        0.10       -3.56      3.56 o
   0  -9  11        1.57       -0.75      1.86 o
   1  -9  11        5.71        4.95      2.11 o
   2  -9  11        0.14       -1.98      2.15 o
   3  -9  11        0.67       -2.13      2.13 o
   4  -9  11       12.31       14.19      2.30 o
   5  -9  11        6.32        8.35      2.73 o
   6  -9  11       19.29       11.14      3.84 o
   7  -9  11       11.51        7.12      4.94 o
   8  -9  11       59.74       71.55      5.81 o
   9  -9  11       10.63       11.05      6.15 o
  10  -9  11        0.26        1.05      4.08 o
  11  -9  11        2.05        3.97      8.82 o
  -3  -8  11        0.40        1.07      3.88 o
  -2  -8  11       26.05       21.45      3.77 o
  -1  -8  11        3.08       -1.63      1.74 o
   0  -8  11       22.56       22.96      2.52 o
   1  -8  11        4.75        1.83      2.12 o
   2  -8  11       22.35       24.95      2.65 o
   3  -8  11       25.70       21.91      2.41 o
   4  -8  11        0.89       -2.21      2.21 o
   5  -8  11       65.80       66.60      5.28 o
   6  -8  11        1.41        3.81      3.34 o
   7  -8  11       46.35       40.08      4.74 o
   8  -8  11       29.26       23.44      4.23 o
   9  -8  11        0.01       -0.50      3.62 o
  10  -8  11       22.58       28.65      4.75 o
  11  -8  11       25.50       24.13      4.86 o
  12  -8  11       10.64        9.65      5.66 o
  -4  -7  11       17.15       17.42      4.37 o
  -3  -7  11       53.43       51.02      4.61 o
  -2  -7  11        0.40        0.47      1.53 o
  -1  -7  11        0.48       -1.38      1.84 o
   0  -7  11        0.68       -1.80      1.80 o
   1  -7  11       79.71       80.60      3.73 o
   2  -7  11       21.14       22.16      2.18 o
   3  -7  11       95.44       90.96      3.51 o
   4  -7  11        7.05        7.39      2.38 o
   5  -7  11       50.52       53.21      5.10 o
   6  -7  11        0.50       -1.66      4.79 o
   7  -7  11      202.53      215.56      8.89 o
   8  -7  11       71.31       80.96      5.82 o
   9  -7  11       35.62       36.23      6.09 o
  10  -7  11       32.72       30.17      4.45 o
  11  -7  11        0.02        1.91      3.66 o
  12  -7  11       23.79       17.28      4.01 o
  -5  -6  11        6.20       10.41      3.74 o
  -4  -6  11        9.69        7.10      3.41 o
  -3  -6  11        3.51        4.98      2.06 o
  -2  -6  11       10.70       16.51      2.14 o
  -1  -6  11      229.83      228.03      5.43 o
   0  -6  11       31.58       38.08      2.55 o
   1  -6  11       50.59       48.47      2.35 o
   2  -6  11      114.23      104.94      3.65 o
   3  -6  11        1.02        0.29      1.56 o
   4  -6  11        9.05        5.90      2.27 o
   5  -6  11       11.65        4.92      7.95 o
   6  -6  11        9.30        9.14      3.14 o
   7  -6  11      108.29      106.88      6.25 o
   8  -6  11        8.86        5.53      3.07 o
   9  -6  11        0.83       -3.01      3.20 o
  10  -6  11        1.90        1.15      2.67 o
  11  -6  11       34.07       34.17      3.60 o
  12  -6  11        0.00       -2.00      2.39 o
  13  -6  11        0.90       -0.42      2.59 o
  -6  -5  11       15.90       21.33      5.25 o
  -5  -5  11       93.82      104.51      8.63 o
  -4  -5  11       35.93       38.14      4.21 o
  -3  -5  11      121.57      130.17      5.39 o
  -2  -5  11      124.14      115.29      3.91 o
  -1  -5  11      126.14      134.14      4.14 o
   0  -5  11       21.03       19.77      1.85 o
   1  -5  11       60.75       62.01      2.50 o
   2  -5  11       67.27       59.82      2.44 o
   3  -5  11      317.07      301.26      9.19 o
   4  -5  11        3.21        1.93      1.77 o
   5  -5  11        1.12        4.03      2.92 o
   6  -5  11       44.67       41.73      7.28 o
   7  -5  11      291.47      295.20      9.97 o
   8  -5  11        0.18        2.73      3.19 o
   9  -5  11       42.80       45.09      3.58 o
  10  -5  11        6.97        2.38      2.15 o
  11  -5  11       67.95       84.51      4.51 o
  12  -5  11       21.84       21.98      2.65 o
  13  -5  11       17.43       18.20      2.95 o
  14  -5  11        4.07        8.82      5.93 o
  -6  -4  11       21.65       16.36      4.09 o
  -5  -4  11        0.41       -0.72      3.02 o
  -4  -4  11       14.43       11.46      1.96 o
  -3  -4  11       23.05       21.75      2.29 o
  -2  -4  11       29.78       32.03      2.45 o
  -1  -4  11       38.51       44.09      2.31 o
   0  -4  11        0.80        0.97      1.37 o
   1  -4  11       48.05       43.82      2.10 o
   2  -4  11       18.95       20.67      1.72 o
   3  -4  11       61.31       59.69      2.65 o
   4  -4  11       15.99        7.96      2.43 o
   5  -4  11      302.04      289.10      9.56 o
   6  -4  11        0.18       -0.12      2.72 o
   7  -4  11      199.96      194.02      6.09 o
   8  -4  11       26.76       21.03      2.10 o
   9  -4  11       16.49       16.22      2.07 o
  10  -4  11        0.18        0.29      1.80 o
  11  -4  11      104.47      120.40      5.65 o
  12  -4  11        4.23        1.74      1.97 o
  13  -4  11      101.38       99.28      4.30 o
  14  -4  11       14.49       13.65      2.26 o
  -7  -3  11       15.12       15.26      5.10 o
  -6  -3  11       51.72       55.49      4.95 o
  -5  -3  11       19.57       24.22      3.64 o
  -4  -3  11       12.35       10.66      2.11 o
  -3  -3  11       21.03       18.60      2.18 o
  -2  -3  11       91.91       92.04      3.13 o
  -1  -3  11       20.49       13.00      1.66 o
   0  -3  11        5.09        3.58      1.47 o
   1  -3  11       94.41       88.28      3.13 o
   2  -3  11       78.50       73.86      4.34 o
   3  -3  11        0.41       -1.90      1.90 o
   4  -3  11       41.60       37.33      3.09 o
   5  -3  11      337.21      348.26      7.91 o
   6  -3  11        0.82       -1.54      1.54 o
   7  -3  11      284.05      290.11      6.37 o
   8  -3  11       33.73       29.29      2.17 o
   9  -3  11        5.88        5.03      1.69 o
  10  -3  11       40.33       33.78      2.30 o
  11  -3  11      130.38      135.74      3.87 o
  12  -3  11       15.68       16.22      2.32 o
  13  -3  11        8.32       10.92      3.05 o
  14  -3  11        5.39       -2.57      4.82 o
  -7  -2  11        0.76        4.00      3.87 o
  -6  -2  11        2.38        2.52      1.76 o
  -5  -2  11       19.54       20.08      2.28 o
  -4  -2  11       97.77      110.90      4.24 o
  -3  -2  11        4.10       -0.21      1.66 o
  -2  -2  11      167.10      149.80      4.09 o
  -1  -2  11       31.01       30.34      2.05 o
   0  -2  11        4.81        5.00      1.47 o
   1  -2  11      186.11      183.59      4.43 o
   2  -2  11      159.46      153.20      4.07 o
   3  -2  11      319.70      310.84      5.99 o
   4  -2  11      456.12      423.02      7.08 o
   5  -2  11      615.63      581.80      9.72 o
   6  -2  11       88.36       82.20      3.87 o
   7  -2  11      233.90      227.84      4.87 o
   8  -2  11       18.30       16.11      1.90 o
   9  -2  11       11.42        9.04      1.70 o
  10  -2  11       82.00       84.88      4.37 o
  11  -2  11       14.73       21.63      1.88 o
  12  -2  11       95.43      115.54      3.68 o
  13  -2  11        5.18        6.29      3.44 o
  14  -2  11        5.65        4.82      3.39 o
  -7  -1  11        8.85        5.82      2.86 o
  -6  -1  11        5.76        4.52      2.04 o
  -5  -1  11       12.03       15.09      2.35 o
  -4  -1  11        4.49        6.14      2.23 o
  -3  -1  11        1.16        0.06      1.54 o
  -2  -1  11        5.89        4.76      1.58 o
  -1  -1  11        8.65        8.48      1.54 o
   0  -1  11      284.40      279.81      5.64 o
   1  -1  11      143.06      152.87      4.72 o
   2  -1  11       77.04      100.23      3.43 o
   3  -1  11      103.71      105.74      3.74 o
   4  -1  11        4.06        2.94      1.35 o
   5  -1  11        9.01        8.08      1.90 o
   6  -1  11      504.93      494.84      8.46 o
   7  -1  11       48.14       43.68      2.25 o
   8  -1  11      265.22      248.57      4.93 o
   9  -1  11       30.37       30.57      1.99 o
  10  -1  11        0.27        0.89      1.49 o
  11  -1  11        2.88        3.18      1.46 o
  12  -1  11        0.05       -1.18      2.83 o
  13  -1  11        3.09        2.62      4.33 o
  14  -1  11        1.36        1.46      5.14 o
  15  -1  11        1.88       -1.57      4.46 o
  -8   0  11       10.98        6.49      6.13 o
  -7   0  11       46.51       58.29      3.29 o
  -6   0  11       36.49       33.81      2.74 o
  -5   0  11      138.64      153.22      5.73 o
  -4   0  11      161.22      170.52      4.61 o
  -3   0  11        3.72        0.15      1.45 o
  -2   0  11        4.30        5.35      1.51 o
  -1   0  11       10.44       14.83      1.64 o
   0   0  11       19.17       22.55      1.86 o
   1   0  11       46.69       49.30      2.14 o
   2   0  11      729.27      719.25      9.06 o
   3   0  11      147.41      142.97      4.21 o
   4   0  11       14.69        7.95      1.33 o
   5   0  11        6.50        6.51      1.47 o
   6   0  11     1019.02     1020.23     14.98 o
   7   0  11        0.94        0.61      1.38 o
   8   0  11     1607.23     1604.63     20.75 o
   9   0  11        2.59       -1.30      1.30 o
  10   0  11       28.07       25.20      1.73 o
  11   0  11        0.00       -2.52      2.52 o
  12   0  11        0.94        3.24      2.81 o
  13   0  11        0.19       -4.07      4.33 o
  14   0  11       23.34       31.47      4.09 o
  15   0  11        0.13       -2.04      3.32 o
  -8   1  11        0.01        0.65      2.32 o
  -7   1  11       25.97       26.61      2.70 o
  -6   1  11       11.47       10.01      2.26 o
  -5   1  11      156.14      184.59      5.19 o
  -4   1  11        1.60        3.44      1.81 o
  -3   1  11        9.33        7.50      1.71 o
  -2   1  11       12.34       11.90      1.72 o
  -1   1  11       18.64       20.81      1.78 o
   0   1  11      227.23      234.29      4.65 o
   1   1  11      220.33      217.86      3.94 o
   2   1  11      347.85      337.85      5.51 o
   3   1  11      268.36      247.92      4.42 o
   4   1  11      121.97      123.80      3.18 o
   5   1  11      356.06      341.36      6.22 o
   6   1  11      203.78      194.49      4.26 o
   7   1  11      141.00      148.29      3.52 o
   8   1  11       32.21       36.04      1.89 o
   9   1  11       34.47       38.39      1.70 o
  10   1  11        9.31        6.46      2.85 o
  11   1  11        8.34        8.53      3.16 o
  12   1  11       72.30       66.49      6.21 o
  13   1  11        4.76        6.76      3.18 o
  14   1  11        2.98        4.95      3.04 o
  15   1  11        0.56       -1.72      5.31 o
  -8   2  11        2.06        3.54      2.59 o
  -7   2  11        7.05        7.38      2.52 o
  -6   2  11        5.53        9.32      2.46 o
  -5   2  11       13.09       16.36      2.02 o
  -4   2  11        9.17       11.51      2.23 o
  -3   2  11       60.07       70.68      2.78 o
  -2   2  11      127.05      116.63      3.54 o
  -1   2  11       58.17       48.05      2.64 o
   0   2  11        0.82       -0.23      1.20 o
   1   2  11       92.26      101.27      3.01 o
   2   2  11        8.25       10.85      1.91 o
   3   2  11       50.21       47.97      3.02 o
   4   2  11      103.76       99.07      2.77 o
   5   2  11      514.36      512.68      8.32 o
   6   2  11      318.73      311.08      5.66 o
   7   2  11      453.92      473.64      7.17 o
   8   2  11      173.07      172.37      3.41 o
   9   2  11      228.62      210.30      7.37 o
  10   2  11        0.80       -2.27      2.27 o
  11   2  11      105.62       98.56      5.19 o
  12   2  11        0.19       -2.57      2.57 o
  13   2  11       43.14       35.14      4.65 o
  14   2  11        7.80        5.99      3.07 o
  15   2  11        2.92        6.66      3.26 o
  -8   3  11        7.65       10.92      3.34 o
  -7   3  11       45.43       42.45      3.23 o
  -6   3  11       24.07       28.15      2.82 o
  -5   3  11       81.63       90.94      3.66 o
  -4   3  11        1.72        1.37      1.93 o
  -3   3  11       10.93        7.96      1.80 o
  -2   3  11       36.83       30.91      2.21 o
  -1   3  11        3.04        0.67      1.72 o
   0   3  11       19.91       15.13      1.62 o
   1   3  11     1178.55     1123.30     14.87 o
   2   3  11        1.16       -0.94      0.94 o
   3   3  11      427.04      394.97      5.95 o
   4   3  11      182.59      173.51      3.62 o
   5   3  11      115.29      113.22      2.63 o
   6   3  11       77.34       67.55      2.22 o
   7   3  11       24.41       25.35      1.39 o
   8   3  11      130.92      119.56      5.14 o
   9   3  11      159.25      156.66      7.04 o
  10   3  11       51.79       51.72      3.85 o
  11   3  11        0.62       -0.77      2.42 o
  12   3  11       15.79       15.54      6.30 o
  13   3  11        2.06       -1.71      2.62 o
  14   3  11       17.94       19.36      3.44 o
  15   3  11        1.05        0.09      2.93 o
  -8   4  11       40.28       46.53      3.84 o
  -7   4  11       19.77       16.60      2.66 o
  -6   4  11        3.15        5.93      2.41 o
  -5   4  11       64.83       61.79      3.51 o
  -4   4  11        1.13        1.61      2.02 o
  -3   4  11        0.49        0.15      1.99 o
  -2   4  11      106.30      103.26      4.19 o
  -1   4  11       95.59       78.66      2.89 o
   0   4  11       73.12       61.36      2.43 o
   1   4  11      760.96      736.03     11.25 o
   2   4  11       20.52       15.19      1.45 o
   3   4  11      666.96      626.66      8.87 o
   4   4  11       22.94       25.82      1.35 o
   5   4  11     1292.63     1304.64     15.68 o
   6   4  11      268.84      256.97      3.95 o
   7   4  11       29.43       32.00      2.00 o
   8   4  11      181.14      173.69      5.92 o
   9   4  11      226.01      225.60      7.00 o
  10   4  11       82.55       82.87      4.63 o
  11   4  11        2.65       -0.36      3.22 o
  12   4  11       13.51        0.08      2.67 o
  13   4  11       20.54       23.19      3.35 o
  14   4  11        0.81        0.72      2.63 o
  15   4  11        0.75        3.19      3.00 o
  -8   5  11       23.35       29.35      4.63 o
  -7   5  11        1.76        1.06      2.71 o
  -6   5  11       94.98      103.62      5.51 o
  -5   5  11      149.61      162.03      6.48 o
  -4   5  11       28.54       27.47      3.89 o
  -3   5  11       10.71       15.47      2.75 o
  -2   5  11        1.87       -2.37      3.01 o
  -1   5  11       11.27        6.06      1.59 o
   0   5  11        0.18        2.30      1.92 o
   1   5  11        0.69        6.23      1.41 o
   2   5  11       22.61       22.73      1.74 o
   3   5  11       19.15       17.94      1.49 o
   4   5  11        1.18        1.40      1.09 o
   5   5  11      127.12      125.30      2.53 o
   6   5  11      264.46      274.16      6.19 o
   7   5  11       24.25       25.44      3.35 o
   8   5  11      143.78      144.42      4.59 o
   9   5  11      247.78      235.37      7.10 o
  10   5  11       10.62        8.66      3.41 o
  11   5  11       86.11       83.90      4.54 o
  12   5  11        6.21        2.20      2.35 o
  13   5  11        0.01        0.44      2.56 o
  14   5  11        0.32        1.95      3.03 o
  -8   6  11        1.19        2.28      4.45 o
  -7   6  11       20.54       19.47      3.49 o
  -6   6  11      164.90      167.15      6.86 o
  -5   6  11       15.35       12.27      3.02 o
  -4   6  11       61.50       66.70      4.29 o
  -3   6  11        2.26       -2.24      2.25 o
  -2   6  11       22.17       23.08      3.40 o
  -1   6  11      290.51      275.95      5.28 o
   0   6  11       44.59       46.92      2.09 o
   1   6  11       12.56       16.07      1.49 o
   2   6  11     2144.31     2090.26     26.29 o
   3   6  11       91.10       97.65      5.81 o
   4   6  11      303.28      315.98      6.12 o
   5   6  11      631.16      624.81      9.93 o
   6   6  11       65.01       51.81      2.19 o
   7   6  11      176.75      192.05      5.74 o
   8   6  11      164.11      166.83      4.82 o
   9   6  11      495.58      494.14      9.70 o
  10   6  11       19.50       19.83      2.62 o
  11   6  11      206.84      211.35      6.58 o
  12   6  11       11.00       13.51      2.57 o
  13   6  11       52.11       52.49      3.70 o
  14   6  11        8.80       14.49      3.92 o
  -8   7  11        1.95       -5.30      5.30 o
  -7   7  11        1.86        0.55      4.24 o
  -6   7  11        2.29        1.22      2.90 o
  -5   7  11        5.55        2.46      3.04 o
  -4   7  11      124.20      130.59      5.85 o
  -3   7  11      204.14      205.82      6.77 o
  -2   7  11      160.59      142.02      4.23 o
  -1   7  11       62.43       57.52      2.43 o
   0   7  11      307.61      306.53      5.42 o
   1   7  11      118.68      123.90      3.14 o
   2   7  11       36.70       35.95      1.69 o
   3   7  11      229.56      220.11      4.07 o
   4   7  11        1.12        0.81      1.57 o
   5   7  11       28.21       34.76      2.62 o
   6   7  11        0.04       -1.20      1.55 o
   7   7  11        3.11        3.67      1.77 o
   8   7  11      111.37      102.90      3.85 o
   9   7  11      104.55      102.75      3.73 o
  10   7  11       18.72       25.63      2.65 o
  11   7  11       15.08       15.57      2.45 o
  12   7  11       52.05       54.21      3.95 o
  13   7  11       21.58       22.17      4.86 o
  14   7  11        8.99        9.86      2.53 o
  -8   8  11        0.01        0.75      5.97 o
  -7   8  11        8.35        8.62      3.33 o
  -6   8  11       41.24       37.46      3.91 o
  -5   8  11       11.53       13.10      3.25 o
  -4   8  11       37.78       39.04      3.72 o
  -3   8  11       60.52       56.87      3.93 o
  -2   8  11      241.11      237.99      4.57 o
  -1   8  11       29.63       27.22      2.06 o
   0   8  11      521.18      536.12      7.44 o
   1   8  11       15.07       12.13      1.55 o
   2   8  11      435.13      388.25      5.77 o
   3   8  11      279.82      241.25      4.22 o
   4   8  11      193.93      174.79      8.09 o
   5   8  11       55.64       60.16      2.94 o
   6   8  11       69.37       64.14      3.19 o
   7   8  11      172.56      147.98      6.13 o
   8   8  11        5.81        8.30      1.86 o
   9   8  11       25.13       21.23      2.00 o
  10   8  11       11.46       14.44      1.86 o
  11   8  11       44.32       55.24      3.20 o
  12   8  11        3.07        1.76      2.36 o
  13   8  11       17.04       17.22      2.76 o
  14   8  11        2.05       -1.04      2.42 o
  -7   9  11        6.98        4.79      3.18 o
  -6   9  11        0.54       -3.75      3.75 o
  -5   9  11       47.20       54.53      4.39 o
  -4   9  11       36.91       35.38      3.80 o
  -3   9  11       90.11       91.20      3.97 o
  -2   9  11       76.22       63.84      2.65 o
  -1   9  11       35.36       31.24      2.02 o
   0   9  11       48.25       47.96      2.13 o
   1   9  11      344.02      336.05      5.61 o
   2   9  11        1.62       -1.39      1.68 o
   3   9  11        1.09       -2.07      2.07 o
   4   9  11     1078.45     1044.53     20.96 o
   5   9  11      103.65      126.38      4.24 o
   6   9  11        4.63        1.97      1.60 o
   7   9  11       82.36       81.05      3.53 o
   8   9  11        0.49       -1.07      1.45 o
   9   9  11       85.64       68.92      2.99 o
  10   9  11      106.00       99.25      3.54 o
  11   9  11        1.51        0.39      1.58 o
  12   9  11       10.10       11.91      2.47 o
  13   9  11        0.55       -2.04      2.43 o
  -7  10  11        2.15       -0.38      4.84 o
  -6  10  11        2.37        5.68      3.29 o
  -5  10  11        7.45       13.71      3.37 o
  -4  10  11       20.97       17.95      3.27 o
  -3  10  11       16.89       20.69      2.43 o
  -2  10  11       16.44       15.44      1.85 o
  -1  10  11       47.22       45.54      2.28 o
   0  10  11       66.76       69.66      2.56 o
   1  10  11       87.32       98.38      2.99 o
   2  10  11        3.69        4.12      1.30 o
   3  10  11      186.57      173.02      7.61 o
[truncated: 113,194 more chars]
